# Supplementary material for: Comparative transcriptomic analysis unveils interactions between the regulatory CarS protein and light response in Fusarium
Source: BMC Genomics. 2019 Jan 21;20:67. doi: 10.1186/s12864-019-5430-x (PMC6340186; doi:10.1186/s12864-019-5430-x)
Supplement: Supplementary file 3 — Table S2. List of F. fujikuroi genes influenced at least two-fold by light (A and B) or by the carS mutation (C and D) sorted by their degree of activation (Tables S2A and S2C) or repression (B and D). (XLSX 150 kb) [file 12864_2019_5430_MOESM3_ESM.xlsx]

## Sheet: Legend
Table S2. List of F. fujikuroi genes influenced at least two-fold by light (Tables S2A and S2B) or by the carS mutation (Tables S2C and S2D) sorted by their degree of activation (Tables S2A and S2C) or repression (Tables S2B and S2D)

## Sheet: Table S2A
F. fujikuroi. Activated genes in WT light vs WT dark
Gene ID	Fold-change	KO ID	KO Description	PFAM Domains	Genes in table 2
FFUJ_05633	Inf			Spike_rec_bind|Methyltransf_2
FFUJ_12435	626.057
FFUJ_09119	452.543			NAD_binding_8|Pyr_redox|DUF3452	*
FFUJ_08272	353.972			DUF3140|KIND
FFUJ_11804	296.84			Bac_rhodopsin	carO
FFUJ_09320	291.39			Ferritin_2	*
FFUJ_03418	255.157			CHZ
FFUJ_01292	208.153
FFUJ_02302	205.703	K01735	aroB; 3-dehydroquinate synthase	DHQ_synthase
FFUJ_10895	182.55			Glyco_transf_8
FFUJ_02301	128.165			ATPgrasp_Ter|Vps16_C
FFUJ_10896	124.544			Aldo_ket_red|Rhabdo_M1|Dev_Cell_Death
FFUJ_13896	119.108			Fasciclin|Fasciclin
FFUJ_10321	107.501			adh_short|adh_short
FFUJ_05402	102.969
FFUJ_11801	96.6602			RPE65|PPI_Ypi1	carX
FFUJ_06055	87.4848			PAS_9
FFUJ_09337	83.3471
FFUJ_05128	79.1255	K03781	katE, CAT, catB, srpA; catalase	Catalase|Catalase-rel	*
FFUJ_11803	78.2875	K15745	AL1; phytoene desaturase (3,4-didehydrolycopene-forming)	Amino_oxidase|Amino_oxidase	carRA
FFUJ_11802	70.4946	K17841	AL2; 15-cis-phytoene synthase / lycopene beta-cyclase	SQS_PSY	carB
FFUJ_06628	61.0263			adh_short|DUF4696
FFUJ_05732	57.4012	K01669	phrB; deoxyribodipyrimidine photo-lyase	DNA_photolyase|FAD_binding_7	cryD
FFUJ_01993	55.68			OsmC	*
FFUJ_11472	54.7729	K03781	katE, CAT, catB, srpA; catalase	Oxidored_molyb|Mo-co_dimer|Catalase|Catalase|Catalase-rel	*
FFUJ_09007	48.2789	K00002	AKR1A1, adh; alcohol dehydrogenase (NADP+)	ADH_N|ADH_zinc_N
FFUJ_01088	45.5873			adh_short_C2
FFUJ_03586	45.3921			DUF150|YPEB|DUF1409
FFUJ_11713	43.3413			PAS_9
FFUJ_05082	41.6551
FFUJ_09378	40.0969			DUF1772
FFUJ_10505	35.4352			2_5_RNA_ligase2
FFUJ_00436	35.1329	K01669	phrB; deoxyribodipyrimidine photo-lyase	DNA_photolyase|Usp|FAD_binding_7
FFUJ_10692	34.818			Oxidored_FMN|YadA_stalk
FFUJ_10705	34.7088
FFUJ_00337	33.867	K00545	COMT; catechol O-methyltransferase	Methyltransf_24
FFUJ_10466	33.7078			Mem_trans|Serpulina_VSP|Mem_trans
FFUJ_09120	33.2898			Sugar_tr
FFUJ_10367	33.0212			GAF_2|PAS_8|HisKA|HATPase_c|Response_reg|RNA_pol_Rpb2_4
FFUJ_08014	32.8504			ADH_N|ADH_zinc_N
FFUJ_05524	32.5406
FFUJ_07351	30.3213			MFS_1|MFS_1|OAD_gamma
FFUJ_11615	29.8916
FFUJ_05585	29.6116			adh_short
FFUJ_11877	29.4362			F-box-like
FFUJ_01785	29.3969
FFUJ_05934	29.1661			DUF465
FFUJ_03408	28.6327			Hydrolase_4|Hydrolase_4
FFUJ_04335	28.4984
FFUJ_06163	27.6788			Cas_Csy4|HhH-GPD
FFUJ_04061	27.3682			FAD_binding_3
FFUJ_14546	24.635			GFA
FFUJ_00295	24.5961			KGG|KGG|KGG
FFUJ_09358	23.9514	K01426	E3.5.1.4, amiE; amidase	Sterol-sensing|Amidase|Orn_DAP_Arg_deC|Amidase
FFUJ_11542	22.1567			Metallophos
FFUJ_07515	22.1498			SIS
FFUJ_05515	21.26			GET2|ABC_trans_N|ABC_tran|Pantoate_ligase|ABC2_membrane|PDR_CDR|ABC_tran|ABC2_membrane|PDR_CDR
FFUJ_06304	20.4371			DUF2823
FFUJ_09310	19.7344			NmrA
FFUJ_04654	19.2499			FAD_binding_3
FFUJ_13569	17.5036			Peptidase_S8|fn3_5|FlgD_ig
FFUJ_11751	16.6297			DUF3237|Ribosomal_L5_C|DUF3237
FFUJ_10836	13.0879			Glyco_hydro_43
FFUJ_04508	13.0375			Pyrid_ox_like|DNA_pol3_alpha
FFUJ_05766	12.8742			ABC_trans_N|ABC_tran|ABC2_membrane|PDR_CDR|ABC_tran|ABC2_membrane|PDR_CDR
FFUJ_00034	12.6091
FFUJ_06988	12.3974			Aldo_ket_red
FFUJ_06207	11.8226	K00107	ALO; D-arabinono-1,4-lactone oxidase	FAD_binding_4|ALO
FFUJ_06907	11.8035			AP_endonuc_2
FFUJ_07962	11.7649	K17842	carT, CAO-2; torulene dioxygenase	RPE65	carT
FFUJ_00275	11.6837			GFA
FFUJ_11222	11.4454			Glycos_transf_1
FFUJ_01396	11.3424			DUF2417
FFUJ_13152	11.1647			L-fibroin|DUF1074|Phasin_2|Apolipoprotein
FFUJ_14904	11.1017			Arylesterase
FFUJ_13751	11.0532			DUF4692|SR-25
FFUJ_11042	10.8934			KR|adh_short
FFUJ_11562	10.8805	K01078	PHO; acid phosphatase	His_Phos_2
FFUJ_11003	10.686			TauD
FFUJ_01887	10.5909
FFUJ_04580	10.1129			CFEM|CFEM|DUF4366|TMEM51|DUF1191
FFUJ_06758	10.0495
FFUJ_11537	9.92076			NmrA
FFUJ_10344	9.88492
FFUJ_03481	9.65416			Oxidored_FMN
FFUJ_06160	9.51076			adh_short_C2|adh_short
FFUJ_03267	9.37384			DUF1295
FFUJ_12719	9.36981			Polyketide_cyc2
FFUJ_11805	9.29845	K03320	amt, AMT, MEP; ammonium transporter, Amt family	Ammonium_transp
FFUJ_11045	9.2978	K16342	PLA2G4, CPLA2; cytosolic phospholipase A2	PLA2_B|PLA2_B
FFUJ_00148	9.24562			NAD_binding_10|Epimerase|PARG_cat
FFUJ_02346	9.22501			MFS_1|DUF1049
FFUJ_01996	9.15316			SLAC1|DUF3093
FFUJ_11953	9.10999
FFUJ_03105	9.04619	K02295	CRY; cryptochrome	DNA_photolyase|FAD_binding_7
FFUJ_07759	8.80083			NmrA
FFUJ_08281	8.79315
FFUJ_09319	8.72231			Hemerythrin|DUF1722|CTK3_C|Hemerythrin
FFUJ_00469	8.7057	K05349	bglX; beta-glucosidase	Glyco_hydro_3|Glyco_hydro_3_C|PA14|Fn3-like
FFUJ_11824	8.6644			Abhydrolase_3
FFUJ_07396	8.11201			CsbD|CsbD
FFUJ_03452	8.00716	K01621	xfp, xpk; xylulose-5-phosphate/fructose-6-phosphate phosphoketolase	XFP_N|XFP|XFP_C
FFUJ_11854	7.99806			Reticulon
FFUJ_01296	7.99473			Glyco_hydro_15
FFUJ_10167	7.962			DUF3123|O-ag_pol_Wzy
FFUJ_08404	7.77358			DUF2263
FFUJ_14684	7.61519			CN_hydrolase
FFUJ_07032	7.58663
FFUJ_04228	7.58222
FFUJ_14510	7.57497			Glyoxalase
FFUJ_07352	7.55819	K00804	GGPS1; geranylgeranyl diphosphate synthase, type III	polyprenyl_synt
FFUJ_06982	7.50681			Alpha_GJ|Podoplanin|SKG6
FFUJ_14823	7.35283			Zn_clus|Fungal_trans
FFUJ_14760	7.31501			His_Phos_2
FFUJ_03978	7.26176			Hydrophobin
FFUJ_08327	7.24984			DUF4072|UBA2_C
FFUJ_06923	7.18466			DUF3429
FFUJ_11846	7.13919	K03671	trxA; thioredoxin 1	Thioredoxin
FFUJ_05514	7.11927
FFUJ_13276	7.11715			Apolipoprotein|DUF883|YtxH
FFUJ_14666	7.09435	K00387	SUOX; sulfite oxidase	Oxidored_molyb|Mo-co_dimer|Glyco_hydro_127
FFUJ_06781	7.0915			ADH_N|ADH_zinc_N
FFUJ_11961	7.05756			bZIP_1|Snf7
FFUJ_11530	7.04012			CoA_transf_3|FAD_binding_3
FFUJ_02691	6.99411			DUF2823|LEA_4
FFUJ_11705	6.95784			PBP
FFUJ_10900	6.93026			AMP-binding|PP-binding|NAD_binding_4
FFUJ_08931	6.91913			PALP|adh_short_C2
FFUJ_05190	6.86505
FFUJ_02494	6.8088			Frag1
FFUJ_03785	6.73758	K01556	KYNU, kynU; kynureninase	Aminotran_5
FFUJ_03407	6.71962			Catalase|Catalase	*
FFUJ_08084	6.71711			FAD_binding_3
FFUJ_07367	6.62697	K15109	SLC25A20_29, CACT, CACL, CRC1; solute carrier family 25 (mitochondrial carnitine/acylcarnitine transporter), member 20/29	Mito_carr|Mito_carr|Mito_carr
FFUJ_04725	6.56885			MoCF_biosynth
FFUJ_13161	6.56288			RTA1
FFUJ_10890	6.51529			zf-C2HC5|Ecl1|DUF2256|Zn_ribbon_2
FFUJ_08282	6.51141
FFUJ_11610	6.44218			PA_decarbox
FFUJ_11712	6.39928
FFUJ_13754	6.25782	K18693	DPP1, DPPL, PLPP4_5; diacylglycerol diphosphate phosphatase / phosphatidate phosphatase	PAP2
FFUJ_04556	6.25695	K01772	hemH, FECH; protoporphyrin/coproporphyrin ferrochelatase	Ferrochelatase|MP
FFUJ_06138	6.23907
FFUJ_03368	6.22166			ADH_N|ADH_zinc_N
FFUJ_05739	6.22011			MT0933_antitox
FFUJ_04336	6.21683
FFUJ_09338	6.16615			Abhydrolase_1
FFUJ_02678	6.15257	K12608	CAF16; CCR4-NOT complex subunit CAF16	ABC_tran
FFUJ_11664	6.14482			MFS_1
FFUJ_01212	6.12814	K05770	TSPO, BZRP; benzodiazapine receptor	TspO_MBR
FFUJ_11815	6.09261			GST_N|Heme_oxygenase|GST_C_3
FFUJ_11698	6.08379			Trypsin
FFUJ_01888	6.04562			DUF3325|DUF3328
FFUJ_00845	6.01035			Zn_clus|Fungal_trans
FFUJ_12693	5.99924			adh_short|adh_short
FFUJ_06546	5.95305			ADH_N|ADH_zinc_N_2
FFUJ_11052	5.92827			ADH_N|Phage_tail_S
FFUJ_06562	5.92814	K03750	moeA; molybdopterin molybdotransferase	MoeA_N|MoCF_biosynth|MoeA_C
FFUJ_11510	5.88201	K13366	MPAO, PAO1; polyamine oxidase	Amino_oxidase
FFUJ_07384	5.8812
FFUJ_10818	5.85107	K00354	E1.6.99.1; NADPH2 dehydrogenase	Oxidored_FMN
FFUJ_07699	5.74991			DUF445|SPG48|DUF4449
FFUJ_13851	5.73678			Abhydrolase_1|SPARC_Ca_bdg|NGF|Abhydrolase_4
FFUJ_06570	5.7138	K03386	PRDX2_4, ahpC; peroxiredoxin (alkyl hydroperoxide reductase subunit C)	AhpC-TSA|1-cysPrx_C
FFUJ_01915	5.69861			ADH_N|ADH_zinc_N
FFUJ_06571	5.69557			HhH-GPD
FFUJ_06780	5.69099			DJ-1_PfpI
FFUJ_11043	5.68453
FFUJ_09510	5.6482			Inhibitor_I78
FFUJ_06977	5.62822			DUF1264
FFUJ_07302	5.62612			SUR7|GP38|DUF805|DUF4064|Rhabdo_glycop|TMEM52|DUF1049|Herpes_gE|LYRIC
FFUJ_00756	5.59505			Glyco_trans_4_4|UDPGT
FFUJ_08275	5.58501			Sugar_tr|Phage_holin_3_2
FFUJ_10993	5.57843			adh_short|DUF4506
FFUJ_08714	5.57132			zf-C3HC4_4|zf-C3HC4_2|DZR|AroM|LON_substr_bdg|DUF2414	carS
FFUJ_14513	5.45916	K10534	NR; nitrate reductase (NAD(P)H)	Oxidored_molyb|Mo-co_dimer|Cyt-b5|FAD_binding_6|NAD_binding_1
FFUJ_11806	5.39869			FAD_binding_3
FFUJ_13149	5.37953			DUF1772|Trp_oprn_chp|TMEM237
FFUJ_04757	5.35613			Senescence|Collagen_mid
FFUJ_06705	5.32215			DUF1399
FFUJ_00322	5.31124			adh_short|Wax2_C
FFUJ_08747	5.28528			Mito_carr|Mito_carr|Mito_carr
FFUJ_09741	5.27646			Syja_N
FFUJ_12690	5.2589
FFUJ_07916	5.24539	K00799	GST, gst; glutathione S-transferase	GST_N|GST_C_2
FFUJ_14761	5.22826			Pyr_redox_2
FFUJ_06056	5.22322			MerR-DNA-bind|zf-Nse
FFUJ_12437	5.20764			CLP_protease|Amidohydro_1
FFUJ_10800	5.20688
FFUJ_09299	5.12453			Amino_oxidase
FFUJ_04367	5.10708	K07305	msrB; peptide-methionine (R)-S-oxide reductase	SelR
FFUJ_11546	5.10684			NPP1
FFUJ_11895	5.10252
FFUJ_11900	5.10178			DUF1689
FFUJ_09104	5.07518	K20465	OSBPL9_10_11, ORP9_10_11; oxysterol-binding protein-related protein 9/10/11	Oxysterol_BP|NDUF_B8
FFUJ_06561	5.0723			Molybdop_Fe4S4|Molybdopterin|Molydop_binding
FFUJ_00691	5.07191
FFUJ_05834	5.03838			NmrA
FFUJ_00033	4.99678			NAD_binding_2|NAD_binding_11
FFUJ_07303	4.95436
FFUJ_04202	4.95292	K11369	RTG2; retrograde regulation protein 2	Ppx-GppA
FFUJ_02772	4.94781			Helicase_C
FFUJ_03926	4.9199	K15102	SLC25A3, PHC, PIC; solute carrier family 25 (mitochondrial phosphate transporter), member 3	Mito_carr|Mito_carr|Mito_carr
FFUJ_07673	4.91963
FFUJ_05731	4.90261	K13690	CMT1; alpha-1,3-mannosyltransferase	CAP59_mtransfer
FFUJ_14529	4.86227
FFUJ_01451	4.86001			2OG-FeII_Oxy_2
FFUJ_11486	4.81685	K06035	DDI2_3; cyanamide hydratase	HD
FFUJ_04484	4.81038	K04441	P38; p38 MAP kinase	Pkinase|FTA2
FFUJ_08269	4.80958			adh_short
FFUJ_07199	4.77182
FFUJ_10874	4.76858			GATA
FFUJ_05225	4.72734			Abhydrolase_1
FFUJ_14325	4.72698	K08678	UXS1, uxs; UDP-glucuronate decarboxylase	GDP_Man_Dehyd
FFUJ_05866	4.71596	K16231	csyA; fungal type III polyketide synthase	Chal_sti_synt_N|Chal_sti_synt_C
FFUJ_14379	4.69001
FFUJ_07454	4.66142
FFUJ_02582	4.6462	K00234	SDHA, SDH1; succinate dehydrogenase (ubiquinone) flavoprotein subunit	FAD_binding_2|Succ_DH_flav_C|DUF600
FFUJ_06194	4.63831
FFUJ_11978	4.63468	K00033	PGD, gnd, gntZ; 6-phosphogluconate dehydrogenase	NAD_binding_2|6PGD
FFUJ_11427	4.6134			GATA
FFUJ_10756	4.61106
FFUJ_05779	4.59757			PGAP1
FFUJ_09845	4.49861			C2|C2
FFUJ_06191	4.46673			RGS
FFUJ_11470	4.46444	K03441	GLP-F; aquaglyceroporin related protein, other eukaryote	MIP|DUF2104
FFUJ_09413	4.45786			CsbD|CsbD
FFUJ_07165	4.45378			Glyco_transf_8
FFUJ_06958	4.38638			DUF3292|Pex24p
FFUJ_08714	4.38376
FFUJ_01909	4.382
FFUJ_12699	4.37548			F-box-like
FFUJ_00239	4.36354	K01915	glnA, GLUL; glutamine synthetase	Gln-synt_N_2|Gln-synt_C|GST_N
FFUJ_07198	4.33746			ATP-synt
FFUJ_02814	4.3319
FFUJ_06448	4.31925	K09704	K09704; uncharacterized protein	DUF1237
FFUJ_05953	4.31521
FFUJ_08987	4.31305			DUF4510|UvdE
FFUJ_04133	4.31189			CIA30
FFUJ_05482	4.30905			Caleosin
FFUJ_10316	4.28894			Zn_clus|Fungal_trans_2
FFUJ_05300	4.27354			adh_short|Prp19
FFUJ_14921	4.26546			Apolipoprotein|DUF257|DUF3106|PH
FFUJ_00233	4.26327	K00799	GST, gst; glutathione S-transferase	GST_N_3|GST_C_2
FFUJ_11685	4.25899
FFUJ_00473	4.25733			p450
FFUJ_14913	4.24305			PAS_3|PAS
FFUJ_10474	4.23007
FFUJ_13729	4.21505	K01613	psd, PISD; phosphatidylserine decarboxylase	PSDC|PS_Dcarbxylase|Biotin_lipoyl_2
FFUJ_01907	4.21479
FFUJ_07045	4.20583			F-box-like
FFUJ_07211	4.20271			Con-6|Con-6|SpoIIIAH
FFUJ_05077	4.2009			SnoaL_3
FFUJ_03411	4.19526			Fasciclin|Fasciclin
FFUJ_05502	4.195			Kelch_5|Kelch_4
FFUJ_09742	4.1837			Tannase
FFUJ_11851	4.17924			adh_short|DUF1771|Glyco_transf_4|Toprim_4
FFUJ_09818	4.11722
FFUJ_09438	4.08663
FFUJ_10526	4.08357
FFUJ_12375	4.08326			NmrA|DUF2853
FFUJ_04548	4.05499			Pyridox_oxase_2
FFUJ_08838	4.04615	K19001	HELLS, DDM1; ATP-dependent DNA helicase	SNF2_N|AT_hook|Helicase_C
FFUJ_05984	4.04049			DUF4336|DUF4336
FFUJ_00345	4.02824			AhpC-TSA_2
FFUJ_06987	4.02665			Aldo_ket_red
FFUJ_11509	4.02196			Metallophos
FFUJ_08013	4.01706			Rieske|Pyr_redox_2|Reductase_C
FFUJ_02679	3.96835			AF-4|SR-25
FFUJ_05570	3.9675
FFUJ_12300	3.96412	K16342	PLA2G4, CPLA2; cytosolic phospholipase A2	DUF2749|PLA2_B|RE_NgoPII|THOC7
FFUJ_05185	3.95068			DUF2207|Asp4|UAA|Cation_efflux|ZT_dimer
FFUJ_06003	3.93936			EI24
FFUJ_10256	3.93739			3HCDH_N|3HCDH|SGL
FFUJ_08504	3.93245			ADH_N|ADH_zinc_N
FFUJ_10073	3.92774	K08257	E3.2.1.101; mannan endo-1,6-alpha-mannosidase	Glyco_hydro_76
FFUJ_08523	3.90229
FFUJ_03136	3.90207			Epimerase|NAD_binding_4
FFUJ_00427	3.89232	K00027	ME2, sfcA, maeA; malate dehydrogenase (oxaloacetate-decarboxylating)	malic|Malic_M
FFUJ_09141	3.88353			Histone
FFUJ_06049	3.86768	K00306	PIPOX; sarcosine oxidase / L-pipecolate oxidase	DAO|tRNA_anti_2
FFUJ_07745	3.8631			Glyco_hydro_43|Glyco_hydro_43
FFUJ_02390	3.85903			PAN_4|PAN_4
FFUJ_07815	3.84446			GATase
FFUJ_11380	3.8443			Polyketide_cyc2|DUF4520|SH3_4
FFUJ_04800	3.84187	K01196	AGL; glycogen debranching enzyme	hGDE_N|hDGE_amylase|hGDE_central|GDE_C
FFUJ_02297	3.83727			Sugar_tr
FFUJ_13702	3.82415			Exo_endo_phos
FFUJ_06310	3.80886			MFS_1
FFUJ_10898	3.77977			MFS_1
FFUJ_09693	3.77349
FFUJ_11872	3.76936			Abhydrolase_3
FFUJ_06205	3.72608			SUR7
FFUJ_13436	3.71724			Sugar_tr
FFUJ_07503	3.70137	K17819	carD; beta-apo-4 -carotenal oxygenase	Aldedh	carD
FFUJ_01741	3.69412			FMN_dh|PucR|Peptidase_M19|FMN_dh
FFUJ_11221	3.68665			zf-C2H2|zf-C2H2|Fungal_trans
FFUJ_11487	3.67817			Ank_2|Ank_5|Ank_2|Ank_2
FFUJ_01091	3.63768	K15631	ABA3; molybdenum cofactor sulfurtransferase	Aminotran_5|Aminotran_5|Aminotran_5
FFUJ_08800	3.62188			DUF466
FFUJ_10815	3.61797			Mito_carr|Mito_carr|Mito_carr
FFUJ_14045	3.6071	K07407	E3.2.1.22B, galA, rafA; alpha-galactosidase	Glyco_hydro_36N|Melibiase|Glyco_hydro_36C
FFUJ_09580	3.60675	K13205	AAR2, C20orf4; A1 cistron-splicing factor AAR2	AAR2
FFUJ_10702	3.59382			FAD_binding_4|BBE|NTP_transf_9|NTP_transf_9
FFUJ_06242	3.57492			adh_short
FFUJ_06373	3.54381
FFUJ_11951	3.54179
FFUJ_13168	3.52072	K22048	MSL4S; mechanosensitive ion channel protein 4/5/6/7/8/9/10	EF-hand_1|MS_channel|DUF2648
FFUJ_13183	3.51986			Cytochrom_B561|DUF2306
FFUJ_08100	3.51114	K00485	FMO; dimethylaniline monooxygenase (N-oxide forming)	FMO-like
FFUJ_02317	3.50817			adh_short|adh_short
FFUJ_10747	3.50309	K07223	K07223; putative iron-dependent peroxidase	Dyp_perox
FFUJ_09461	3.50302			HIT
FFUJ_11697	3.48614
FFUJ_11397	3.48435			ArAE_2_N|FUSC_2|ArAE_2
FFUJ_07140	3.47878			DUF1943
FFUJ_14044	3.47497			Amidohydro_1
FFUJ_10726	3.46696			F-box-like
FFUJ_00722	3.46422	K10846	ERCC5, XPG, RAD2; DNA excision repair protein ERCC-5	XPG_N|UIM|XPG_I
FFUJ_11277	3.45863
FFUJ_06265	3.44575			Cupin_2|Lectin_leg-like
FFUJ_01463	3.438			SBDS|DUF4827
FFUJ_13069	3.43772
FFUJ_06427	3.43772			HNH_2
FFUJ_03861	3.43293	K14617	LMBRD1; LMBR1 domain-containing protein 1	LMBR1|LMBR1
FFUJ_01405	3.43205
FFUJ_04604	3.43019
FFUJ_14895	3.42471	K02328	POLD2; DNA polymerase delta subunit 2	DNA_pol_E_B
FFUJ_00720	3.4243			Pil1|FAM92
FFUJ_10457	3.42269			Zn_clus|Fungal_trans|Fe-ADH
FFUJ_04810	3.42051			NAD_binding_10|DHHA1
FFUJ_07608	3.41007			Ish1|Ish1|Ish1|Ish1|Slx4|Ish1|Ish1|HeH|Ish1|Ish1
FFUJ_09572	3.39834	K08267	RICTOR; rapamycin-insensitive companion of mTOR	IncA|Uds1|HR1|RICTOR_N|RICTOR_M|RasGEF_N_2|RICTOR_V
FFUJ_00279	3.39679
FFUJ_00149	3.39622			Fungal_trans_2
FFUJ_02652	3.39417			Zn_clus|Fungal_trans
FFUJ_02368	3.39027			ProQ|TBPIP
FFUJ_11535	3.38811
FFUJ_13511	3.37976	K01178	SGA1; glucoamylase	Glyco_hydro_15|CBM_20
FFUJ_10819	3.37627			Eclosion|GFA
FFUJ_11505	3.37515
FFUJ_04669	3.34951	K15711	SMARCA3, HLTF; SWI/SNF-related matrix-associated actin-dependent regulator of chromatin subfamily A3	HIRAN|SNF2_N|zf-C3HC4_3|Helicase_C
FFUJ_01916	3.3243			DUF3425
FFUJ_03410	3.31912			Zn_clus
FFUJ_08405	3.31277	K01893	NARS, asnS; asparaginyl-tRNA synthetase	tRNA_anti-codon|tRNA-synt_2
FFUJ_06257	3.29163			TehB|Rotavirus_VP3
FFUJ_13647	3.29158			NEMO|AAA|Vps4_C
FFUJ_10899	3.27388			Zn_clus|Fungal_trans_2
FFUJ_07874	3.2685			adh_short
FFUJ_07275	3.26828			GFA|DNA_ligase_ZBD
FFUJ_11459	3.25731			FAD_binding_3
FFUJ_12722	3.24899			Glyco_hydro_43
FFUJ_01016	3.23149			Pil1|DUF3811
FFUJ_03451	3.23004	K03781	katE, CAT, catB, srpA; catalase	Catalase|Catalase-rel|DJ-1_PfpI
FFUJ_00164	3.21353			Tetraspannin|PTS_EIIC_2|HisKA_7TM|Glucos_trans_II|PLDc_N|DUF3951|ATP-synt_J
FFUJ_00247	3.20868			NUDIX|DUF2163
FFUJ_06002	3.20221
FFUJ_02352	3.19886			Bac_rhodopsin|DUF2754|PHBC_N
FFUJ_02581	3.19751
FFUJ_05481	3.19481			Aldo_ket_red|HGD-D
FFUJ_11665	3.18736			Abhydrolase_6
FFUJ_02606	3.18102			zf-C2H2|zf-H2C2_2|zf-H2C2_2
FFUJ_04347	3.17406	K01759	GLO1, gloA; lactoylglutathione lyase	Glyoxalase|Glyoxalase
FFUJ_11091	3.17096			LDB19
FFUJ_01361	3.15581			F-box
FFUJ_09936	3.1555			GAF|HisKA|HATPase_c|Response_reg
FFUJ_03404	3.15524			ADH_N|ADH_zinc_N|NMO|RYDR_ITPR
FFUJ_09958	3.15			Cerato-platanin
FFUJ_12878	3.14162			FAD_binding_4|ALO
FFUJ_13895	3.12893			Cupin_2
FFUJ_00230	3.12025			FAM76|Alanine_zipper|Borrelia_P83
FFUJ_01908	3.11997
FFUJ_03848	3.11845			DUF4440
FFUJ_11876	3.11204			NACHT
FFUJ_09624	3.1096			PKD_channel|CCDC106
FFUJ_07878	3.09902			FUN14
FFUJ_08783	3.09902	K20246	EGT1; L-histidine Nalpha-methyltransferase / hercynylcysteine S-oxide synthase	Methyltransf_33|DinB_2|FGE-sulfatase
FFUJ_14685	3.09747
FFUJ_11614	3.09507			DUF4267
FFUJ_03953	3.07876
FFUJ_09086	3.07635			PX|RPN7
FFUJ_14382	3.07224			PDDEXK_5
FFUJ_07825	3.06632			DUF4449
FFUJ_01910	3.06216			DUF3659|DUF3659
FFUJ_09758	3.05667			MHYT|MHYT|MHYT|MHYT|IF3_C|DUF4639
FFUJ_10667	3.05375			Epimerase|STAS
FFUJ_04339	3.04751			Pox_Ag35|Voldacs|DUF2461
FFUJ_05114	3.04652	K21989	TMEM63; calcium permeable stress-gated cation channel	RSN1_TM|PHM7_cyt|PHM7_cyt|RSN1_7TM|PHM7_ext
FFUJ_10549	3.03905			Methyltransf_23|FAD_binding_4|BBE|P-mevalo_kinase|Pribosyltran
FFUJ_03310	3.0385			CdhC
FFUJ_06164	3.03387	K00558	DNMT1, dcm; DNA (cytosine-5)-methyltransferase 1	DNA_methylase|DNA_methylase
FFUJ_04587	3.00193			Glyco_transf_15
FFUJ_10810	3.00191	K13953	adhP; alcohol dehydrogenase, propanol-preferring	ADH_N|ADH_zinc_N
FFUJ_06722	3.00033			PLDc_2|PLDc_2
FFUJ_03606	2.99026	K04711	ACER3, YDC1; dihydroceramidase	Ceramidase|IncA
FFUJ_09999	2.97727			SMP_LBD|C2
FFUJ_01223	2.96934			MBOAT_2
FFUJ_03555	2.96752			Abhydrolase_3
FFUJ_07015	2.95261	K20858	MCU; calcium uniporter protein, mitochondrial	Glyco_transf_4|MCU|DUF1281
FFUJ_11686	2.94788			BPD_transp_2|PAP2
FFUJ_00204	2.93077	K07119	K07119; uncharacterized protein	ADH_N_2|ADH_zinc_N
FFUJ_10495	2.92436			Zn_clus|Fungal_trans
FFUJ_03253	2.92047			SnoaL_2
FFUJ_01273	2.91559			DnaJ|DUF456|Bacteriocin_IIc
FFUJ_12314	2.9015			ADH_N|ADH_zinc_N
FFUJ_06818	2.89437			MFS_1|PIRT
FFUJ_04875	2.89269	K10838	XPC; xeroderma pigmentosum group C-complementing protein	Transglut_core|Rad4|BHD_1|BHD_2|BHD_3
FFUJ_05523	2.89064			DAO|Rieske
FFUJ_13344	2.8849			Heme_oxygenase
FFUJ_05474	2.8738			Polysacc_synt|Ion_trans|DUF4750|bZIP_1|Nnf1
FFUJ_05701	2.87306	K00958	sat, met3; sulfate adenylyltransferase	PUA_2|ATP-sulfurylase|APS_kinase
FFUJ_11829	2.86318			MFS_1|MFS_1
FFUJ_09625	2.85821			Macro
FFUJ_06057	2.85819			Peptidase_S10
FFUJ_11800	2.84761			Zn_clus|Fungal_trans
FFUJ_06155	2.81593
FFUJ_11536	2.81097			DNase_II|Fungal_trans
FFUJ_05665	2.79223			Caleosin
FFUJ_02280	2.79173			HisKA|HATPase_c|Response_reg
FFUJ_04078	2.78945			Abhydrolase_1
FFUJ_13887	2.78611	K01027	OXCT; 3-oxoacid CoA-transferase	CoA_trans|CoA_trans
FFUJ_13753	2.78555			Bromodomain|Peptidase_S41
FFUJ_04672	2.78406			PNISR|Nop53|PBP1_TM
FFUJ_04121	2.78061			OPT
FFUJ_07872	2.77847	K13519	LPT1, ALE1; lysophospholipid acyltransferase	MBOAT|PAP2
FFUJ_04572	2.77277	K01809	manA, MPI; mannose-6-phosphate isomerase	PMI_typeI|Hanta_G1
FFUJ_14569	2.77066			DLH
FFUJ_04348	2.76974	K00058	serA, PHGDH; D-3-phosphoglycerate dehydrogenase / 2-oxoglutarate reductase	2-Hacid_dh|2-Hacid_dh_C|ACT
FFUJ_07383	2.76665			GATA
FFUJ_07670	2.76316			Helo_like_N|DUF3915
FFUJ_09927	2.75744			F-box-like
FFUJ_02493	2.7508			DUF3812
FFUJ_01211	2.74602	K02213	CDC6; cell division control protein 6	AAA_22|SseB_C|Cdc6_C
FFUJ_00718	2.74273			Bap31|DUF192|DUF2730|V_ATPase_I|APG6|Mod_r|CEP63|Spc7|IncA|FlaC_arch|Prefoldin|Cep57_MT_bd
FFUJ_13992	2.73906			Glyco_hydro_cc
FFUJ_13570	2.72465
FFUJ_04249	2.72059			EST1_DNA_bind
FFUJ_07309	2.7178			zf-CCHC|zf-C2H2_10|zf-CCHC|zf-C2H2_10|zf-CCHC|zf-CCHC|zf-CCHC|zf-CCHC|zf-CCHC|zf-CCHC|zf-CCHC|zf-C2H2_10|zf-CCHC
FFUJ_01563	2.71695
FFUJ_12299	2.68252	K11090	LA, SSB; lupus La protein	Tmp39|La|RRM_1
FFUJ_05604	2.68064
FFUJ_13708	2.67951			Zn_clus|Fungal_trans
FFUJ_14571	2.6743	K16261	YAT; yeast amino acid transporter	AA_permease
FFUJ_06959	2.67302			DUF1451|Lactamase_B
FFUJ_00585	2.67098			HIG_1_N
FFUJ_05479	2.66551			Sulfotransfer_1
FFUJ_05987	2.66003	K07512	MECR, NRBF1; mitochondrial trans-2-enoyl-CoA reductase	ADH_N|ADH_zinc_N
FFUJ_10854	2.65483			ACT_3|TIR
FFUJ_10418	2.65183			Aldo_ket_red
FFUJ_04896	2.64616			Acetyltransf_9
FFUJ_10520	2.63748			SnoaL
FFUJ_00208	2.63185			MFS_1|FAM176|DUF4632
FFUJ_05577	2.62431			Zn_clus|Fungal_trans
FFUJ_02214	2.61716			ThuA|DUF2194
FFUJ_13701	2.61705			adh_short|adh_short
FFUJ_07310	2.61581	K09051	SKO1, ATF1, PCR1; ATF/CREB family transcription factor	Aft1_OSA|Aft1_HRA|Aft1_HRR|bZIP_1
FFUJ_08020	2.61317
FFUJ_13474	2.60998			Aldo_ket_red
FFUJ_00721	2.60897	K20824	NAA38; N-alpha-acetyltransferase 38, NatC auxiliary subunit	LSM
FFUJ_05614	2.60561			MpPF26|Tetraspannin|DUF4293|MARVEL|VIT1
FFUJ_09527	2.60406			zf-C2H2_aberr
FFUJ_09006	2.60052			DJ-1_PfpI
FFUJ_01291	2.60032	K01889	FARSA, pheS; phenylalanyl-tRNA synthetase alpha chain	Vps52|tRNA-synt_2d
FFUJ_05854	2.59764
FFUJ_11068	2.59005
FFUJ_00965	2.58562	K01512	acyP; acylphosphatase	Acylphosphatase
FFUJ_06556	2.58311			NmrA
FFUJ_00026	2.57823			MARVEL|Flp_Fap|DUF4231
FFUJ_05836	2.57109			HET|TAN
FFUJ_13147	2.56632			IPP-2
FFUJ_01266	2.56507	K17757	CARKD; ATP-dependent NAD(P)H-hydrate dehydratase	Carb_kinase
FFUJ_01852	2.56237			ADH_N|ADH_zinc_N
FFUJ_07677	2.56202	K03507	DPB11; DNA replication regulator DPB11	PTCB-BRCT|PTCB-BRCT|BRCT_2|PTCB-BRCT
FFUJ_01869	2.55211	K20176	SGSM3, MAP; small G protein signaling modulator 3	RabGAP-TBC
FFUJ_03384	2.54803			Scs3p
FFUJ_10711	2.5431			MFS_1
FFUJ_03782	2.54256	K17742	SOU1; sorbose reductase	adh_short_C2|Glyco_hydro_99
FFUJ_12988	2.53977
FFUJ_01952	2.53325			Cyt-b5|FA_desaturase
FFUJ_04289	2.52527	K17759	AIBP, nnrE; NAD(P)H-hydrate epimerase	HTH_20|YjeF_N|ABC_sub_bind
FFUJ_06307	2.52449			Abhydrolase_3|Abhydrolase_3
FFUJ_09428	2.51324			ADH_N|ADH_zinc_N
FFUJ_01397	2.51215
FFUJ_01494	2.50408			Integrin_B_tail|zf-C2H2
FFUJ_02367	2.50219			AT_hook|CAF20|UvrD_C_2|Exonuc_VII_L|Golgin_A5|AAA_13|Hemagglutinin|DUF2408|Baculo_PEP_C
FFUJ_04007	2.49754			ADH_N|ADH_zinc_N|Glyco_trans_4_2
FFUJ_13596	2.49616
FFUJ_11239	2.49536			Fe-ADH
FFUJ_00492	2.49491	K20405	NPRL2; nitrogen permease regulator 2-like protein	NPR2|NPR2
FFUJ_12444	2.49427
FFUJ_11420	2.49265			LIP
FFUJ_09661	2.49256
FFUJ_08864	2.49218			CRAL_TRIO_N|CRAL_TRIO
FFUJ_06745	2.48821			NmrA
FFUJ_13453	2.48654			zf-rbx1
FFUJ_04877	2.48582	K17981	MTFP1, MTP18; mitochondrial fission process protein 1	MTP18
FFUJ_06275	2.4832			DLH
FFUJ_07659	2.47682			CAP
FFUJ_01724	2.47394			DUF1772
FFUJ_07824	2.47219			PXB|DUF3818|DUF3818
FFUJ_05950	2.46952			Thaumatin
FFUJ_02489	2.46889	K18588	COQ10; coenzyme Q-binding protein COQ10	Polyketide_cyc
FFUJ_13797	2.46866			DUF89
FFUJ_13427	2.46492			GAF_2|HisKA|HATPase_c|Response_reg
FFUJ_12370	2.46389
FFUJ_10026	2.46371	K01673	cynT, can; carbonic anhydrase	Pro_CA|PNP_UDP_1
FFUJ_00951	2.46229	K12609	CAF120; CCR4-NOT transcriptional complex subunit CAF120	PH
FFUJ_10879	2.4607
FFUJ_00122	2.45814			Pkinase
FFUJ_10554	2.45591			Glyoxalase
FFUJ_04978	2.45534
FFUJ_10095	2.45443			DUF1295|DUF2062
FFUJ_02734	2.45394	K08736	MSH3; DNA mismatch repair protein MSH3	MutS_I|MutS_II|MutS_III|DUF4911|MutS_IV|MutS_V
FFUJ_14694	2.45192	K01193	INV, sacA; beta-fructofuranosidase	Glyco_hydro_32N|Glyco_hydro_32C
FFUJ_03778	2.44922			RTA1|DUF5134
FFUJ_13595	2.4456			CP2|Tektin|TMF_DNA_bd
FFUJ_06723	2.44103			Zn_clus|Fungal_trans
FFUJ_07144	2.43422			DUF1761
FFUJ_01895	2.42772	K10847	XPA; DNA-repair protein complementing XP-A cells	ArfGap|zf-C3HC4_3|XPA_N|XPA_C|FRG1
FFUJ_05600	2.42693	K10998	CSM3, SWI3; replication fork protection complex subunit Csm3/Swi3	Swi3|Med5
FFUJ_03471	2.42535			Pyr_redox_3
FFUJ_06223	2.42348	K08869	ADCK, ABC1; aarF domain-containing kinase	Nse4_C|ABC1
FFUJ_05767	2.41865			Fungal_trans
FFUJ_04060	2.41466	K01426	E3.5.1.4, amiE; amidase	Amidase|YolD
FFUJ_10693	2.41227			Pkinase|HET
FFUJ_10029	2.40751			Acyl_transf_3|DUF1772
FFUJ_00751	2.40679	K00326	E1.6.2.2; cytochrome-b5 reductase	FAD_binding_6|NAD_binding_1
FFUJ_07805	2.40581	K03885	ndh; NADH dehydrogenase	Pyr_redox_2|EF-hand_1
FFUJ_05994	2.40561
FFUJ_04257	2.40549			IQ|DUF1246
FFUJ_11469	2.40514	K00851	E2.7.1.12, gntK, idnK; gluconokinase	SKI
FFUJ_04856	2.40451	K11548	NUF2, CDCA1; kinetochore protein Nuf2	Nuf2|PI3K_P85_iSH2|Reo_sigmaC
FFUJ_05686	2.40146	K10772	APEX2; AP endonuclease 2	Exo_endo_phos
FFUJ_02539	2.39913	K08869	ADCK, ABC1; aarF domain-containing kinase	ABC1
FFUJ_06202	2.39865			Pyridox_oxidase
FFUJ_09806	2.3981
FFUJ_14512	2.39149			Aldo_ket_red
FFUJ_03043	2.38887			MutS_I|MutS_II|MutS_III|DUF494|MutS_V
FFUJ_13670	2.38753			DUF2427|Ytp1|Peptidase_M15_4
FFUJ_05908	2.38718	K06911	K06911; uncharacterized protein	Pirin
FFUJ_00739	2.38561			TMPIT|Exonuc_VII_L|DUF4200|HAUS6_N|Spc7|IncA|Mnd1|ADIP|Dor1|DUF3450|KLRAQ|KASH_CCD|Mod_r|DUF1664|BLOC1_2|Fib_alpha|Tropomyosin_1|DUF16|XLF|ATG16|TMF_TATA_bd|DivIC
FFUJ_03526	2.3834			WSC
FFUJ_07008	2.37607			Zn_clus|Fungal_trans
FFUJ_04959	2.37377
FFUJ_06176	2.36877
FFUJ_02509	2.36746	K13278	ASPG; 60kDa lysophospholipase	Asparaginase|Ank_2
FFUJ_01518	2.36466			NDUFB10|MTCP1
FFUJ_07065	2.36389
FFUJ_09944	2.36346	K04564	SOD2; superoxide dismutase, Fe-Mn family	Sod_Fe_N|Sod_Fe_C
FFUJ_03412	2.36333			DUF924
FFUJ_03576	2.36271			adh_short|Flavin_Reduct
FFUJ_06990	2.36079	K07824	E1.14.13.12; benzoate 4-monooxygenase	p450
FFUJ_13553	2.35876	K10747	LIG1; DNA ligase 1	DNA_ligase_A_N|DNA_ligase_A_M|DNA_ligase_A_C
FFUJ_05729	2.35019
FFUJ_09808	2.34756
FFUJ_12986	2.34442			EcKinase
FFUJ_06144	2.34369			Pkinase|Pkinase_C
FFUJ_09674	2.34302	K18107	GAAD; L-glyceraldehyde reductase	Aldo_ket_red
FFUJ_01879	2.343	K12598	MTR4, SKIV2L2; ATP-dependent RNA helicase DOB1	Amelin|DEAD|Helicase_C|rRNA_proc-arch|rRNA_proc-arch|DSHCT
FFUJ_09771	2.34206			Zn_clus|Fungal_trans_2
FFUJ_06721	2.34051			F-box-like|Baculo_p47
FFUJ_06052	2.34029	K20246	EGT1; L-histidine Nalpha-methyltransferase / hercynylcysteine S-oxide synthase	Methyltransf_33
FFUJ_04822	2.33838	K17815	EXO5; exonuclease V	Exo5
FFUJ_04031	2.33563			Pkinase
FFUJ_01664	2.33482			Pkinase
FFUJ_01546	2.33401	K14457	MOGAT2, MGAT2; 2-acylglycerol O-acyltransferase 2	DAGAT
FFUJ_07464	2.3295			SCP2
FFUJ_13125	2.3259	K01062	PLA2G7, PAFAH; platelet-activating factor acetylhydrolase	PAF-AH_p_II
FFUJ_00792	2.32584	K18162	NDUFAF5; NADH dehydrogenase [ubiquinone] 1 alpha subcomplex assembly factor 5	Methyltransf_11
FFUJ_13182	2.32521			PAS_3|PAS|PAS_3|HisKA|HATPase_c|Response_reg
FFUJ_10992	2.32471			Cellulase|PPR_2
FFUJ_05873	2.32368	K08869	ADCK, ABC1; aarF domain-containing kinase	ABC1|ABC1
FFUJ_02977	2.31344	K15378	SLC45A1_2_4; solute carrier family 45, member 1/2/4	DUF5019|MFS_2|UPF0154
FFUJ_08715	2.30843
FFUJ_09849	2.30652			4F5
FFUJ_11506	2.30105			ABM|DUF629
FFUJ_07286	2.30055
FFUJ_14814	2.30044			HET
FFUJ_01331	2.29751			PhoD
FFUJ_07599	2.2973	K00637	SOAT; sterol O-acyltransferase	MBOAT
FFUJ_08866	2.2814			adh_short_C2
FFUJ_08745	2.28085	K00235	SDHB, SDH2; succinate dehydrogenase (ubiquinone) iron-sulfur subunit	Fer2_3|Fer4_17
FFUJ_04063	2.27821			MFS_1
FFUJ_02092	2.26406	K03885	ndh; NADH dehydrogenase	Pyr_redox_2|Pyr_redox_2
FFUJ_13245	2.26304			FRQ|FlxA|FRQ
FFUJ_08451	2.26139			DUF2183
FFUJ_08413	2.25834	K04799	FEN1, RAD2; flap endonuclease-1	XPG_N|XPG_I|HHH_5
FFUJ_14635	2.25785	K00232	E1.3.3.6, ACOX1, ACOX3; acyl-CoA oxidase	Acyl-CoA_ox_N|Acyl-CoA_dh_M|Acyl-CoA_dh_1|ACOX
FFUJ_10368	2.25536			dCMP_cyt_deam_1
FFUJ_06185	2.25391			CBP4
FFUJ_12027	2.25389			Abhydrolase_6
FFUJ_06051	2.25094			TonB_N|Fungal_trans_2
FFUJ_08537	2.24843	K10808	RRM2; ribonucleoside-diphosphate reductase subunit M2	Ribonuc_red_sm
FFUJ_03143	2.24176			Lactamase_B_2
FFUJ_06922	2.24039	K19525	VPS13A_C; vacuolar protein sorting-associated protein 13A/C	Chorein_N|VPS13|VPS13_mid_rpt|AP4E_app_platf|SHR-BD|VPS13_C|ATG_C|VPS13_C
FFUJ_00826	2.24016	K00809	DHPS, dys; deoxyhypusine synthase	DS
FFUJ_03813	2.23951	K00505	TYR; tyrosinase	Tyrosinase
FFUJ_13389	2.23819			Occludin_ELL|TSC22|SYCE1|DDE_Tnp_IS240
FFUJ_04745	2.23781	K19327	ANO10, TMEM16K; anoctamin-10	Anoctamin
FFUJ_08801	2.23512	K07023	K07023; putative hydrolases of HD superfamily	HD_3
FFUJ_02424	2.23146			SPX|HisKA|HATPase_c|Response_reg
FFUJ_02467	2.22984	K01725	cynS; cyanate lyase	HTH_31|Cyanate_lyase
FFUJ_09514	2.22921
FFUJ_13273	2.2289			DnaJ
FFUJ_00882	2.22826	K16073	ALR, MNR; magnesium transporter	CorA|TIC20
FFUJ_05942	2.22794
FFUJ_00449	2.22382			Pkinase
FFUJ_13522	2.22377			NuiA
FFUJ_02315	2.22337			SMP|SMP|Ifi-6-16
FFUJ_04779	2.22249			Zn_clus
FFUJ_06378	2.22239			F-box
FFUJ_13226	2.21946	K03505	POLD4; DNA polymerase delta subunit 4	Drc1-Sld2|DNA_pol_delta_4|DUF1886
FFUJ_05874	2.21874	K01764	HCCS; cytochrome c heme-lyase	Cyto_heme_lyase
FFUJ_05855	2.2147			RRM_1
FFUJ_12295	2.21326
FFUJ_11847	2.2128	K07050	AARSD1, ALAX; misacylated tRNA(Ala) deacylase	tRNA-synt_2c|tRNA_SAD
FFUJ_10366	2.21074			O-antigen_lig|DUF2570
FFUJ_00450	2.21002			CHORD
FFUJ_04933	2.20919	K00511	SQLE, ERG1; squalene monooxygenase	DAO|SE
FFUJ_08442	2.20169			Drc1-Sld2
FFUJ_05205	2.19651			RRM_1|RRM_1|RRM_1
FFUJ_00377	2.19582			Mucin-like|DZR
FFUJ_01780	2.19418			Abhydrolase_3|Abhydrolase_3
FFUJ_01607	2.1883	K03809	wrbA; NAD(P)H dehydrogenase (quinone)	FMN_red
FFUJ_05659	2.18784
FFUJ_04988	2.18696			DUF4629|Zn_clus|Fungal_trans_2|Fungal_trans_2
FFUJ_05051	2.18589			Mit_KHE1
FFUJ_01475	2.18236	K00036	G6PD, zwf; glucose-6-phosphate 1-dehydrogenase	G6PD_N|ArAE_1_C|G6PD_C
FFUJ_06204	2.17804	K11227	PBS2; mitogen-activated protein kinase kinase	Pkinase|Pkinase
FFUJ_13345	2.17789			WD40
FFUJ_10801	2.17621			bZIP_2
FFUJ_13611	2.17569			PH
FFUJ_06058	2.17552			Methyltransf_23
FFUJ_08868	2.16886	K20724	TMEM33; transmembrane protein 33	UPF0121
FFUJ_07304	2.16721			Med1
FFUJ_03256	2.16505
FFUJ_12706	2.16494			Methyltransf_25
FFUJ_11706	2.15986	K03782	katG; catalase-peroxidase	peroxidase|peroxidase
FFUJ_14434	2.15955	K17968	TRIAP1, MDM35; TRIAP1/MDM35 family protein	UPF0203|Cmc1|UCR_hinge|COX17|DUF1638
FFUJ_01726	2.15932			Zn_clus|Fungal_trans
FFUJ_03084	2.1588			RmlD_sub_bind
FFUJ_14238	2.15841			Peptidase_C48
FFUJ_13229	2.15722			Glyco_hydro_72
FFUJ_06610	2.15714			ApoL
FFUJ_01588	2.14712			YihI
FFUJ_02510	2.14496	K15562	BUR1, SGV1; serine/threonine-protein kinase BUR1	Pkinase|T2SSK
FFUJ_02937	2.14279
FFUJ_09701	2.14138	K01273	DPEP; membrane dipeptidase	Peptidase_M19
FFUJ_00832	2.13991	K10756	RFC3_5; replication factor C subunit 3/5	DNA_pol3_delta2|Resolvase|Rep_fac_C
FFUJ_13608	2.13792	K17103	CHO1, pssA; CDP-diacylglycerol---serine O-phosphatidyltransferase	CDP-OH_P_transf
FFUJ_03511	2.13709	K07178	RIOK1; RIO kinase 1	YL1|RIO1
FFUJ_08649	2.13557			Glyco_transf_28|UDPGT|ATG_C|Pox_A_type_inc
FFUJ_04705	2.1345			Reticulon|DUF1043
FFUJ_00724	2.12889	K03648	UNG, UDG; uracil-DNA glycosylase	UDG
FFUJ_08867	2.12791
FFUJ_14400	2.12759
FFUJ_13258	2.12143	K02324	POLE1; DNA polymerase epsilon subunit 1	DNA_pol_B_exo1|DNA_pol_B|DUF1744
FFUJ_14511	2.11741			Hydrolase_6|Hydrolase_like
FFUJ_09747	2.11734			zf-C2H2|zf-C2H2|zf-C2H2
FFUJ_07672	2.11672			AAA
FFUJ_02466	2.11503
FFUJ_01891	2.11316			DUF2416
FFUJ_03233	2.11147			Fungal_trans
FFUJ_04584	2.10975			NACHT_N
FFUJ_10233	2.10964			Polysacc_deac_1
FFUJ_09890	2.10907			SET
FFUJ_08650	2.10791			Kinetochor_Ybp2
FFUJ_13087	2.10757	K15082	RAD7; DNA repair protein RAD7	EcoEI_R_C|LRR_8
FFUJ_02416	2.10707	K00387	SUOX; sulfite oxidase	Cyt-b5|Oxidored_molyb|Mo-co_dimer|BNR
FFUJ_11711	2.10226			CENP-H|DUF1477|Baculo_PEP_C
FFUJ_04695	2.10061			MFS_1|MFS_1
FFUJ_13428	2.0989			PAP2_3|PAP2_3
FFUJ_03421	2.09609			Apolipoprotein
FFUJ_00922	2.09426			Zn_clus|Calpain_inhib|XhlA|Fungal_trans
FFUJ_14547	2.092			Glyco_hydro_18
FFUJ_12960	2.09072	K01288	KEX1; carboxypeptidase D	Peptidase_S10
FFUJ_13885	2.08759			Chromo|Chromo
FFUJ_09595	2.08525			DUF498
FFUJ_04158	2.08292	K12385	NPC1; Niemann-Pick C1 protein	NPC1_N|Folate_rec|Sterol-sensing|Patched
FFUJ_11507	2.07972
FFUJ_09324	2.07651			PBP
FFUJ_02666	2.07565			DUF4679|OmpH
FFUJ_08978	2.07504
FFUJ_10649	2.07484			ADH_N|ADH_zinc_N
FFUJ_06096	2.07365			DND1_DSRM
FFUJ_09934	2.07336			adh_short|Glyco_tran_WecB|adh_short
FFUJ_03409	2.0706
FFUJ_05522	2.07			Fasciclin|Fasciclin
FFUJ_04251	2.06874			zf-H2C2_2
FFUJ_05991	2.06818	K19828	MTG1; mitochondrial GTPase 1	MMR_HSR1|7kD_DNA_binding
FFUJ_01373	2.06686			DFRP_C
FFUJ_02492	2.06634			nec1|Y_phosphatase3|SURF1|AA_permease_C
FFUJ_03508	2.06211			Pex14_N|Choline_transpo
FFUJ_03646	2.0578
FFUJ_01917	2.05385			CVNH
FFUJ_01839	2.05122			LicD|HSP20|LicD
FFUJ_02373	2.04909			Peptidase_S15
FFUJ_04778	2.04813
FFUJ_10491	2.04784			Ysc84
FFUJ_10045	2.04707			Guanylin|DUF924
FFUJ_12434	2.04497			Helo_like_N|DUF1664|Chitin_synth_1N
FFUJ_07430	2.04314	K01046	E3.1.1.3; triacylglycerol lipase	PGAP1|DUF4872
FFUJ_13886	2.04156			AA_permease_2
FFUJ_12212	2.03948	K10981	POL4; DNA polymerase IV	BRCT_2|HHH_8|DNA_pol_lambd_f|DNA_pol_B_palm|DNA_pol_B_thumb
FFUJ_03398	2.03592	K00222	TM7SF2, ERG24; Delta14-sterol reductase	ERG4_ERG24
FFUJ_00994	2.02855			DUF987
FFUJ_02868	2.02726
FFUJ_02470	2.02633			Sterol-sensing
FFUJ_11513	2.02573			MFS_1|YibE_F
FFUJ_04964	2.02556	K08675	PRSS15, PIM1; Lon-like ATP-dependent protease	LON_substr_bdg|AAA|ClpB_D2-small|Lon_C
FFUJ_08551	2.02387	K02320	POLA1; DNA polymerase alpha subunit A	DNA_pol_alpha_N|DNA_pol_B_exo1|DNA_pol_B|zf-DNA_Pol
FFUJ_01914	2.02296	K07443	ybaZ; methylated-DNA-protein-cysteine methyltransferase related protein	DNA_binding_1
FFUJ_02668	2.02247	K02327	POLD1; DNA polymerase delta subunit 1	DNA_pol_B_exo1|DNA_pol_B|DUF2614|C1_1|zf-C4pol
FFUJ_09662	2.02221	K13119	FAM50, XAP5; protein FAM50	DUF4604|XAP5|Glucokinase
FFUJ_08665	2.02131
FFUJ_01190	2.01796	K13093	HTATSF1; HIV Tat-specific factor 1	RRM_1|RRM_1
FFUJ_04805	2.01781	K21989	TMEM63; calcium permeable stress-gated cation channel	RSN1_TM|SSP160|PHM7_cyt|CMV_US|RSN1_7TM
FFUJ_01154	2.01239			F-box-like
FFUJ_04526	2.01146	K03282	mscL; large conductance mechanosensitive channel	MscL|DUF3329|DZR|C1_1|Zn_ribbon_17
FFUJ_13779	2.01146			Complex1_LYR|DUF3135
FFUJ_13362	2.00996			HAD_2|UDPG_MGDP_dh_C
FFUJ_07875	2.00731	K08967	mtnD, mtnZ, ADI1; 1,2-dihydroxy-3-keto-5-methylthiopentene dioxygenase	ARD
FFUJ_08932	2.00668			ComA|DUF2542
FFUJ_13559	2.00405	K12600	SKI3, TTC37; superkiller protein 3	TPR_16|TPR_1|TPR_16|TPR_14|Coatomer_WDAD|DUF4192|TPR_16|DUF4192|TPR_2|TPR_19

## Sheet: Table S2B
F. fujikuroi. Repressed genes in WT light vs WT dark
Gene ID	Fold-change	1/Fold-change	KO ID	KO Description	PFAM Domains
FFUJ_06547	0.0459058	21.7837			Sugar_tr
FFUJ_11613	0.0462748	21.61
FFUJ_02291	0.0654052	15.2893			MiAMP1
FFUJ_10246	0.0714199	14.0017			PAN_3
FFUJ_11430	0.0845085	11.8331	K01279	TPP1, CLN2; tripeptidyl-peptidase I	Pro-kuma_activ|Peptidase_S8
FFUJ_10146	0.0870694	11.4851			PA14_2
FFUJ_14009	0.0889217	11.2458			RL11D|Mid2
FFUJ_02209	0.0922115	10.8446
FFUJ_10721	0.106519	9.38801			AMP-binding|Se-cys_synth_N|PP-binding|Transferase
FFUJ_10723	0.107228	9.32595			Abhydrolase_3
FFUJ_12730	0.114655	8.72182	K19788	OLA1; obg-like ATPase 1	MMR_HSR1|YchF-GTPase_C
FFUJ_10720	0.11826	8.45591			MFS_1|TfuA
FFUJ_03721	0.125368	7.97652			PBP_like_2
FFUJ_02254	0.133301	7.50182			Chitin_bind_1|Glyco_hydro_18
FFUJ_03516	0.136151	7.34478			Hydrolase_4
FFUJ_10724	0.144765	6.90777			AATase
FFUJ_06661	0.145932	6.8525
FFUJ_03793	0.150473	6.64569			SH3_3|Trefoil
FFUJ_03399	0.15319	6.52786	K05349	bglX; beta-glucosidase	Glyco_hydro_3|Glyco_hydro_3_C|Fn3-like
FFUJ_13786	0.154881	6.45658
FFUJ_12117	0.155636	6.42524			MFS_1|MFS_1
FFUJ_01604	0.157726	6.34012			SET
FFUJ_03613	0.159461	6.27111			PAN_1
FFUJ_13314	0.166546	6.00436			DUF1772
FFUJ_14707	0.169112	5.91324			NmrA
FFUJ_10191	0.17138	5.83499			adh_short_C2
FFUJ_14753	0.174092	5.7441			Asp
FFUJ_08044	0.176375	5.66973			DUF2207
FFUJ_12031	0.180422	5.54255			DUF3632
FFUJ_06828	0.181073	5.52265			ABC_membrane|ABC_tran|ABC_membrane|ABC_tran
FFUJ_06662	0.183426	5.45179			Ank_2|Ank_4|Peptidase_S8
FFUJ_03501	0.183659	5.44488			Peptidase_C2|Adeno_E3
FFUJ_10875	0.185652	5.38643			GATA|TPR_12|TPR_12
FFUJ_10468	0.185712	5.38468			OPT|UPF0233
FFUJ_13190	0.1882	5.31349			Amino_oxidase
FFUJ_10722	0.189047	5.28968			DIT1_PvcA
FFUJ_02036	0.192631	5.19128			Hemerythrin
FFUJ_11323	0.193384	5.17106
FFUJ_01277	0.194106	5.15181
FFUJ_06762	0.194133	5.1511			MHYT|MHYT
FFUJ_10200	0.19659	5.08674	K00838	ARO8; aromatic amino acid aminotransferase I / 2-aminoadipate transaminase	Aminotran_1_2
FFUJ_10181	0.197956	5.05163			Fructosamin_kin
FFUJ_01118	0.198114	5.04761	K01424	E3.5.1.1, ansA, ansB; L-asparaginase	Asparaginase|AP_endonuc_2|TPP_enzyme_M
FFUJ_11412	0.199088	5.0229
FFUJ_02669	0.20039	4.99028	K00262	E1.4.1.4, gdhA; glutamate dehydrogenase (NADP+)	ELFV_dehydrog_N|ELFV_dehydrog
FFUJ_06860	0.204721	4.8847			p450|p450
FFUJ_10431	0.205294	4.87107			OPT|DUF2207|DUF3382
FFUJ_03822	0.206218	4.84924			Abhydrolase_6
FFUJ_05120	0.208627	4.79324			MFS_1
FFUJ_10757	0.208648	4.79277			DUF2665|Cu-oxidase_3|Cu-oxidase_2
FFUJ_10563	0.210641	4.74741			Dynamin_N|Dynamin_M|GED
FFUJ_10325	0.211415	4.73003
FFUJ_12413	0.21274	4.70058			cobW|cobW|CobW_C|CobW_C
FFUJ_03816	0.214188	4.66879			OPT
FFUJ_12118	0.214917	4.65296			PALP|Rhodanese
FFUJ_08097	0.217074	4.60672			2-Hacid_dh|2-Hacid_dh_C
FFUJ_08088	0.220208	4.54116			GPI-anchored
FFUJ_00265	0.22305	4.4833			AA_permease_2|YlaH
FFUJ_10194	0.223372	4.47684	K01426	E3.5.1.4, amiE; amidase	Amidase
FFUJ_12495	0.223456	4.47516			COesterase
FFUJ_13349	0.223724	4.4698	K10393	KIF2_24, MCAK; kinesin family member 2/24	Kinesin
FFUJ_09399	0.22378	4.46868
FFUJ_13996	0.225334	4.43785			Hydrophobin
FFUJ_02271	0.226848	4.40823	K03787	surE; 5 -nucleotidase	SurE
FFUJ_05595	0.228467	4.37699	K00559	E2.1.1.41, SMT1, ERG6; sterol 24-C-methyltransferase	Methyltransf_11|Sterol_MT_C
FFUJ_00260	0.22884	4.36987
FFUJ_10761	0.230839	4.33202			AAA
FFUJ_10798	0.231848	4.31317
FFUJ_10709	0.232261	4.3055			Methyltransf_23
FFUJ_05097	0.233249	4.28727			DUF2828|VWA_2
FFUJ_03773	0.237635	4.20813			Abhydrolase_3
FFUJ_10451	0.237958	4.20242			Transp_cyt_pur|DUF5079
FFUJ_14675	0.23834	4.1957	K00423	E1.10.3.3; L-ascorbate oxidase	Cu-oxidase_3|Cu-oxidase|Cu-oxidase_2
FFUJ_05863	0.239966	4.16726	K15104	SLC25A11, OGC; solute carrier family 25 (mitochondrial oxoglutarate transporter), member 11	Mito_carr|Mito_carr|Mito_carr
FFUJ_04314	0.241141	4.14695	K00589	MET1; uroporphyrin-III C-methyltransferase	NAD_binding_7|SpoU_sub_bind|Sirohm_synth_M|Sirohm_synth_C|TP_methylase
FFUJ_00414	0.241608	4.13894			Amidohydro_2
FFUJ_09300	0.241611	4.13888
FFUJ_01441	0.243039	4.11457	K09580	PDIA1, P4HB; protein disulfide-isomerase A1	Thioredoxin|Thioredoxin_6|Thioredoxin
FFUJ_00190	0.245071	4.08045			Aa_trans
FFUJ_08417	0.246036	4.06445
FFUJ_04145	0.246485	4.05705	K01641	E2.3.3.10; hydroxymethylglutaryl-CoA synthase	HMG_CoA_synt_N|HMG_CoA_synt_C
FFUJ_10192	0.24766	4.0378			Polysacc_deac_1
FFUJ_12991	0.251176	3.98127			Sugar_tr
FFUJ_10197	0.251481	3.97645			Oxidored_FMN
FFUJ_08170	0.252559	3.95948			AATase|PapA_C
FFUJ_07074	0.252932	3.95364	K04712	DEGS; sphingolipid 4-desaturase/C4-monooxygenase	Lipid_DES|FA_desaturase
FFUJ_00264	0.253042	3.95191
FFUJ_02255	0.25409	3.93562			Chitin_bind_1|Chitin_bind_1|Chitin_bind_1|DUF4366|Alpha_GJ|DUF1517|Podoplanin|Syndecan
FFUJ_09685	0.255025	3.92119	K00012	UGDH, ugd; UDPglucose 6-dehydrogenase	UDPG_MGDP_dh_N|UDPG_MGDP_dh_N|UDPG_MGDP_dh|UDPG_MGDP_dh_C|UDPG_MGDP_dh_C
FFUJ_11294	0.256802	3.89405			Methyltransf_2
FFUJ_05797	0.258194	3.87305			p450
FFUJ_10464	0.258818	3.86372			adh_short_C2
FFUJ_00634	0.259727	3.85019	K00128	ALDH; aldehyde dehydrogenase (NAD+)	Aldedh
FFUJ_12307	0.264482	3.78098			GLTP
FFUJ_08160	0.266639	3.75039			adh_short_C2
FFUJ_07508	0.267309	3.74099
FFUJ_04215	0.26971	3.70769			WW|KinB_sensor|TPR_2
FFUJ_03439	0.270808	3.69266	K15100	SLC25A1, CTP; solute carrier family 25 (mitochondrial citrate transporter), member 1	Mito_carr|Mito_carr|Mito_carr
FFUJ_09995	0.273052	3.6623	K00505	TYR; tyrosinase	Tyrosinase
FFUJ_08241	0.273959	3.65019			MaoC_dehydrat_N
FFUJ_05308	0.274449	3.64366			MFS_1
FFUJ_14600	0.274803	3.63897			VWA_2|Alpha_kinase
FFUJ_14535	0.276188	3.62073			DUF3474|FA_desaturase
FFUJ_00577	0.278626	3.58904			ABC_membrane|ABC_tran|ABC_membrane|ABC_tran
FFUJ_05118	0.281733	3.54946	K01183	E3.2.1.14; chitinase	Chitin_bind_1|Chitin_bind_1|Glyco_hydro_18
FFUJ_06660	0.282897	3.53485			Ank_2|Ank_4|Ank_2|Ank_2|Ank_2|Ank_2|Ank_5
FFUJ_08919	0.283354	3.52915	K00737	MGAT3; beta-1,4-mannosyl-glycoprotein beta-1,4-N-acetylglucosaminyltransferase	Glyco_transf_17
FFUJ_12698	0.283704	3.5248			Alpha_GJ|G6B|DUF4366|CbtA|DUF1191|SKG6
FFUJ_00153	0.285161	3.50679			NACHT
FFUJ_14050	0.285373	3.50419			QLQ
FFUJ_09911	0.28547	3.503			peroxidase
FFUJ_00467	0.286707	3.48788			Hemerythrin
FFUJ_12277	0.287573	3.47738	K10534	NR; nitrate reductase (NAD(P)H)	Oxidored_molyb|Mo-co_dimer|Cyt-b5|FAD_binding_6|NAD_binding_1
FFUJ_00360	0.287844	3.4741
FFUJ_14049	0.287984	3.47242			Peptidase_S10
FFUJ_05603	0.290375	3.44382	K06901	pbuG; putative MFS transporter, AGZA family, xanthine/uracil permease	Xan_ur_permease
FFUJ_06236	0.291272	3.43321	K15979	SND1; staphylococcal nuclease domain-containing protein 1	SNase|SNase|SNase|DUF3334|SNase|TUDOR|SNase
FFUJ_10564	0.292194	3.42238
FFUJ_14341	0.293436	3.40789			His_Phos_1
FFUJ_01798	0.294137	3.39978			Zn_clus
FFUJ_03876	0.294702	3.39326			HET
FFUJ_10937	0.295496	3.38414	K03441	GLP-F; aquaglyceroporin related protein, other eukaryote	MIP
FFUJ_03620	0.295508	3.384
FFUJ_02750	0.300199	3.33113			Homeobox
FFUJ_14774	0.300209	3.33101			Adaptin_N
FFUJ_08768	0.300813	3.32432			McrBC|Evr1_Alr
FFUJ_12655	0.300897	3.3234	K21440	ANKRD50; ankyrin repeat domain-containing protein 50	Ank_2|Ank_2|BAR|UPF0300|Ank_2
FFUJ_02076	0.300988	3.32239			MFS_1
FFUJ_10764	0.304031	3.28914			OPT
FFUJ_02565	0.304259	3.28668			NAP|BUD22|Cwf_Cwc_15|PGBA_C|RXT2_N
FFUJ_13836	0.304408	3.28506	K03320	amt, AMT, MEP; ammonium transporter, Amt family	Ammonium_transp
FFUJ_03426	0.304558	3.28344			Velvet
FFUJ_10195	0.304767	3.28119			FAD_binding_3|Phe_hydrox_dim
FFUJ_12847	0.304938	3.27935			NnrS|p450
FFUJ_11612	0.305934	3.26868	K15877	CYP55; fungal nitric oxide reductase	p450|p450
FFUJ_07767	0.305993	3.26805			Acetyltransf_3
FFUJ_14797	0.30636	3.26413			adh_short
FFUJ_09375	0.306364	3.26409			HRXXH
FFUJ_09134	0.306617	3.2614
FFUJ_00527	0.306777	3.2597			NAD_binding_8|FMO-like|FMO-like
FFUJ_12558	0.307194	3.25528	K14977	ylbA, UGHY; (S)-ureidoglycine aminohydrolase	Cupin_3|Cupin_2
FFUJ_06904	0.307223	3.25496			Pkinase
FFUJ_11733	0.307989	3.24687			DUF3761|Pex14_N|SKG6
FFUJ_08448	0.30832	3.24338
FFUJ_07905	0.308917	3.23712			PBD
FFUJ_11632	0.309071	3.2355	K01051	E3.1.1.11; pectinesterase	Pectinesterase
FFUJ_10770	0.313042	3.19446			MFS_1|DUF1772
FFUJ_09948	0.314412	3.18054	K05916	hmp, YHB1; nitric oxide dioxygenase	Globin|FAD_binding_6|NAD_binding_1
FFUJ_05842	0.314609	3.17855	K00281	GLDC, gcvP; glycine dehydrogenase	GDC-P|GDC-P
FFUJ_14922	0.31501	3.1745
FFUJ_05117	0.315167	3.17292			LysM|PBP1_TM
FFUJ_10851	0.316119	3.16336			adh_short
FFUJ_05494	0.316191	3.16264			Acetyltransf_1
FFUJ_07810	0.316696	3.1576	K00381	cysI; sulfite reductase (NADPH) hemoprotein beta-component	POR_N|PFOR_II|Flavodoxin_1|NIR_SIR_ferr|NIR_SIR|NIR_SIR_ferr|RHH_7|NIR_SIR
FFUJ_02889	0.317021	3.15437	K10268	FBXL2_20; F-box and leucine-rich repeat protein 2/20	F-box-like|LRR_6|LRR_6
FFUJ_05467	0.317481	3.1498			Pyr_redox_2
FFUJ_06921	0.317738	3.14725	K03317	TC.CNT; concentrative nucleoside transporter, CNT family	Nucleos_tra2_N|Nucleos_tra2_C
FFUJ_04670	0.318036	3.1443			DUF908
FFUJ_00263	0.320841	3.11681			DUF4123|Acetyltransf_1
FFUJ_12849	0.322437	3.10138			IBD
FFUJ_12564	0.323658	3.08969	K03448	FEN2, LIZ1; MFS transporter, ACS family, pantothenate transporter	MFS_1
FFUJ_10742	0.325193	3.07509			FAD_binding_4|BBE
FFUJ_06099	0.326273	3.06492	K17877	NIT-6; nitrite reductase (NAD(P)H)	Pyr_redox_2|Fer2_BFD|NIR_SIR_ferr|NIR_SIR|Rieske
FFUJ_03900	0.326852	3.05949			PAN_3
FFUJ_11769	0.327219	3.05605			But2
FFUJ_01055	0.328207	3.04685			MFS_1|MFS_1
FFUJ_06653	0.328645	3.0428			SGL|Ntox33|RHS_repeat
FFUJ_04259	0.329836	3.03181
FFUJ_05840	0.330486	3.02585	K00600	glyA, SHMT; glycine hydroxymethyltransferase	SHMT
FFUJ_08452	0.330866	3.02237			Flu_B_NS1
FFUJ_04182	0.331633	3.01538			DUF812|DUF4407|Spc7|Fib_alpha|Fib_alpha|DUF812|FAM184|Spc7|CENP-F_leu_zip|Spc7|FAM184|FAM184|Spc7
FFUJ_14175	0.332842	3.00443			Amino_oxidase|DUF4616
FFUJ_02785	0.333133	3.0018	K21547	PRO1, NOSA; C6 transcription factor Pro1	Zn_clus|Fungal_trans_2
FFUJ_02039	0.333341	2.99993			PRCC|PAN_4
FFUJ_12836	0.333503	2.99848
FFUJ_08913	0.336713	2.96989	K16261	YAT; yeast amino acid transporter	AA_permease
FFUJ_08222	0.337517	2.96282
FFUJ_07919	0.341413	2.929	K10080	LMAN1, ERGIC53; lectin, mannose-binding 1	Lectin_leg-like|ATG16|IncA|F_actin_bind|Occludin_ELL|Lectin_N|DUF2353|FUSC|SCAB_CC
FFUJ_06421	0.343147	2.9142			Sugar_tr|MFS_1
FFUJ_05290	0.34324	2.91341			CENP-F_N
FFUJ_02481	0.343916	2.90768	K03768	PPIB, ppiB; peptidyl-prolyl cis-trans isomerase B (cyclophilin B)	Pro_isomerase
FFUJ_11142	0.344415	2.90347	K16261	YAT; yeast amino acid transporter	AA_permease
FFUJ_04020	0.345309	2.89596
FFUJ_10634	0.345599	2.89353
FFUJ_05835	0.346378	2.88702			AA_permease_2
FFUJ_01179	0.34714	2.88068	K05917	CYP51; sterol 14-demethylase	p450
FFUJ_14072	0.348331	2.87083			Fringe|PAN_4
FFUJ_03472	0.348505	2.8694			Aa_trans
FFUJ_05566	0.348959	2.86567
FFUJ_11650	0.351316	2.84644
FFUJ_14652	0.35161	2.84406			adh_short|Thioredoxin|GCN5L1|YdaS_antitoxin
FFUJ_08026	0.351847	2.84214			PAN_1|Glyco_transf_5|PAN_1
FFUJ_00161	0.351849	2.84212
FFUJ_07892	0.352189	2.83939	K00227	SC5DL, ERG3; Delta7-sterol 5-desaturase	FA_hydroxylase
FFUJ_12470	0.352294	2.83854			DUF2156
FFUJ_08055	0.353389	2.82974	K01266	dmpA, dap; D-aminopeptidase	Peptidase_S58
FFUJ_10503	0.355909	2.80971			FA_desaturase
FFUJ_08825	0.356813	2.80259			DUF3445
FFUJ_09647	0.357048	2.80074			DUF4140|DUF4139
FFUJ_04262	0.358067	2.79278			Acetyltransf_2|Acetyltransf_2
FFUJ_09069	0.35877	2.7873
FFUJ_08881	0.359038	2.78522			CVNH
FFUJ_14648	0.359153	2.78433	K00129	E1.2.1.5; aldehyde dehydrogenase (NAD(P)+)	Aldedh
FFUJ_01640	0.36139	2.76709	K00264	GLT1; glutamate synthase (NADPH/NADH)	GATase_2|Glu_syn_central|Glu_synthase|LAGLIDADG_3|Glu_synthase|GXGXG|Fer4_20|Pyr_redox_2
FFUJ_02542	0.361761	2.76425			CENP-F_leu_zip|Spc7|Prefoldin|TFR_dimer
FFUJ_02283	0.361909	2.76312			HET|Lbh
FFUJ_00517	0.363166	2.75356
FFUJ_02287	0.364689	2.74206	K00106	XDH; xanthine dehydrogenase/oxidase	Fer2|Fer2_2|FAD_binding_5|YjcZ|CO_deh_flav_C|Ald_Xan_dh_C|Ald_Xan_dh_C2
FFUJ_02532	0.365107	2.73893
FFUJ_05788	0.366191	2.73081			adh_short
FFUJ_01732	0.367277	2.72274	K17743	XR; D-xylose reductase	Aldo_ket_red
FFUJ_12656	0.367644	2.72003			adh_short
FFUJ_08397	0.367667	2.71986	K21421	NOX2, GP91, CYBB; NADPH oxidase 2	Ferric_reduct|FAD_binding_8|NAD_binding_6
FFUJ_10478	0.368514	2.7136			Methyltransf_23
FFUJ_11757	0.368514	2.7136			DJ-1_PfpI
FFUJ_07060	0.368578	2.71313	K20366	ERGIC2, ERV41; endoplasmic reticulum-Golgi intermediate compartment protein 2	ERGIC_N|COPIIcoated_ERV
FFUJ_14661	0.369465	2.70662			PLAC8
FFUJ_00059	0.369814	2.70407			Ala_racemase_N|SDH_alpha|D-ser_dehydrat
FFUJ_09275	0.370029	2.70249			Sulfatase
FFUJ_12703	0.37009	2.70204			Ank_2|Ank_2|Ank_5|Ank_2
FFUJ_02502	0.370132	2.70174			RAMP4
FFUJ_11365	0.371347	2.6929	K00306	PIPOX; sarcosine oxidase / L-pipecolate oxidase	DAO
FFUJ_13231	0.372577	2.68401	K01648	ACLY; ATP citrate (pro-S)-lyase	CoA_binding|Ligase_CoA|Citrate_synt
FFUJ_14117	0.373135	2.67999			Adaptin_binding|UPF0524
FFUJ_00675	0.374742	2.6685			PLAC8
FFUJ_07765	0.375387	2.66392			VSP|SKG6|DUF4448
FFUJ_11371	0.37573	2.66148			Abhydrolase_3
FFUJ_05519	0.376116	2.65875			MFS_1
FFUJ_02075	0.376364	2.657			Glyoxalase
FFUJ_08200	0.378249	2.64376			Mpv17_PMP22
FFUJ_08167	0.37832	2.64326			Methyltransf_23
FFUJ_04023	0.378601	2.6413			Aa_trans
FFUJ_08727	0.379855	2.63258	K20238	E2.1.1.317; sphingolipid C9-methyltransferase	CMAS
FFUJ_03656	0.38058	2.62757			Asp|Asp
FFUJ_08826	0.380991	2.62473			EutQ
FFUJ_00380	0.381441	2.62164	K01012	bioB; biotin synthase	Radical_SAM|BATS
FFUJ_05126	0.381851	2.61883			Acetyltransf_10
FFUJ_08591	0.381951	2.61814			HLH
FFUJ_14739	0.382216	2.61632	K14709	SLC39A1_2_3, ZIP1_2_3; solute carrier family 39 (zinc transporter), member 1/2/3	Zip
FFUJ_09334	0.382629	2.61349			Sugar_tr
FFUJ_10156	0.383014	2.61087
FFUJ_06112	0.383282	2.60904			GMC_oxred_N|GMC_oxred_C
FFUJ_13981	0.383867	2.60507
FFUJ_03086	0.38469	2.59949	K00787	FDPS; farnesyl diphosphate synthase	polyprenyl_synt|YkyB
FFUJ_06946	0.385011	2.59733			Aldo_ket_red|TcpF
FFUJ_13998	0.385804	2.59199			Amidohydro_3
FFUJ_06119	0.386047	2.59036	K01811	xylS, yicI; alpha-D-xyloside xylohydrolase	Gal_mutarotas_2|Glyco_hydro_31|Cna_B
FFUJ_01709	0.386243	2.58904			Sulfatase|DUF4976|DUF4994|Choline_sulf_C
FFUJ_13230	0.386602	2.58664	K01648	ACLY; ATP citrate (pro-S)-lyase	ATP-grasp_2|Citrate_bind
FFUJ_12020	0.387192	2.5827			ketoacyl-synt|Ketoacyl-synt_C|KAsynt_C_assoc|Collagen|Acyl_transf_1|PS-DH|Methyltransf_12|ADH_N|KR|PP-binding
FFUJ_08575	0.387211	2.58257			RRM|RRM_1|RRM_1|RRM_1|RRM_1|DUF4523
FFUJ_04110	0.387339	2.58172	K16261	YAT; yeast amino acid transporter	AA_permease
FFUJ_09950	0.387818	2.57853
FFUJ_11861	0.388181	2.57612			IDO|IDO|FAD_binding_1|NAD_binding_1|Cyt-b5
FFUJ_11062	0.389712	2.566			OPT|Gryzun-like
FFUJ_11202	0.389961	2.56436			DUF3129|Peptidase_S3
FFUJ_12687	0.390217	2.56267	K01426	E3.5.1.4, amiE; amidase	Amidase
FFUJ_06404	0.390442	2.5612			MFS_1
FFUJ_08999	0.390667	2.55973
FFUJ_13515	0.391032	2.55733	K01653	E2.2.1.6S, ilvH, ilvN; acetolactate synthase I/III small subunit	ACT|ALS_ss_C
FFUJ_00723	0.391157	2.55652			DUF1708
FFUJ_03441	0.392515	2.54767
FFUJ_00934	0.393024	2.54437	K02575	NRT, narK, nrtP, nasA; MFS transporter, NNP family, nitrate/nitrite transporter	MFS_1
FFUJ_13393	0.393259	2.54286			VWA
FFUJ_08904	0.393332	2.54238
FFUJ_04751	0.394156	2.53706			HHH_6|CorA|Reo_sigmaC|ABC_tran_CTD
FFUJ_02113	0.39475	2.53325			ADH_N_2|ADH_zinc_N|ADH_zinc_N_2
FFUJ_07522	0.396123	2.52447			LIM|WRC|LIM
FFUJ_13987	0.39617	2.52417			CorA|EMP70
FFUJ_03882	0.397151	2.51793			CYSTM
FFUJ_05109	0.397286	2.51708			Fringe
FFUJ_13414	0.398058	2.5122
FFUJ_04207	0.398491	2.50947			MFS_1
FFUJ_09094	0.39856	2.50903	K01455	E3.5.1.49; formamidase	FmdA_AmdA
FFUJ_14601	0.398718	2.50804			Ank_5|Ank_4
FFUJ_09184	0.399279	2.50451	K01230	MAN1; mannosyl-oligosaccharide alpha-1,2-mannosidase	Glyco_hydro_47
FFUJ_04911	0.39944	2.50351			DUF3060
FFUJ_05409	0.400379	2.49763			DUF3530
FFUJ_00955	0.400404	2.49747			DUF347|VSP|SKG6|DUF1049|Lamp
FFUJ_10853	0.400477	2.49702			Abhydrolase_3|PALP
FFUJ_12459	0.401497	2.49068	K22134	GLIA; MFS transporter, DHA2 family, glioxin efflux transporter	MFS_1
FFUJ_10467	0.402444	2.48482			Fungal_lectin|SKG6
FFUJ_05331	0.4025	2.48447			AA_permease
FFUJ_10043	0.403206	2.48012			His_Phos_1
FFUJ_04295	0.403396	2.47895
FFUJ_08090	0.405002	2.46913			SNF2_N|DZR|Helicase_C
FFUJ_03578	0.405997	2.46307
FFUJ_14773	0.407855	2.45185			GPDPase_memb|DUF3712
FFUJ_13228	0.40807	2.45056	K16938	SEPT3_9_12; septin 3/9/12	Septin
FFUJ_07519	0.408569	2.44757
FFUJ_06863	0.40858	2.4475			Zn_clus|Fungal_trans
FFUJ_08455	0.41086	2.43392	K17417	YMR31; small subunit ribosomal protein YMR-31	DUF2638
FFUJ_05909	0.411553	2.42982	K01183	E3.2.1.14; chitinase	Glyco_hydro_18|DUF4490
FFUJ_01685	0.412041	2.42694			zf-H2C2_2|zf-TRAF|zf-H2C2_2|zf-H2C2_2
FFUJ_12362	0.412372	2.42499
FFUJ_02801	0.412501	2.42424			zf-met|zf-C2H2
FFUJ_02790	0.412613	2.42358			EXS
FFUJ_06087	0.412641	2.42341	K00311	ETFDH; electron-transferring-flavoprotein dehydrogenase	NAD_binding_8|Pyr_redox|ETF_QO
FFUJ_14013	0.413836	2.41642			bPH_5|PA14_2|Filamin
FFUJ_01433	0.41487	2.4104			AltA1
FFUJ_11387	0.414962	2.40986	K16261	YAT; yeast amino acid transporter	AA_permease|DUF4781
FFUJ_02037	0.414988	2.40971			Acetyltransf_3|Spin-Ssty
FFUJ_09706	0.415831	2.40482			adh_short
FFUJ_02040	0.416613	2.40031			HET
FFUJ_08095	0.417044	2.39783			Methyltransf_23
FFUJ_05289	0.41713	2.39733			DUF3474|FA_desaturase
FFUJ_04815	0.417269	2.39653	K09568	FKBP1; FK506-binding protein 1	FKBP_C
FFUJ_14592	0.418451	2.38977			Abhydrolase_6|Lipase3_N
FFUJ_01801	0.418912	2.38713			Kdo_hydroxy|Ank_2
FFUJ_10700	0.419142	2.38583			Auxin_repressed
FFUJ_14649	0.419598	2.38323			AA_permease_2
FFUJ_00057	0.419616	2.38313			Abhydrolase_3
FFUJ_05186	0.420084	2.38048			K_oxygenase|K_oxygenase
FFUJ_14300	0.420113	2.38031
FFUJ_07016	0.420122	2.38026	K01597	MVD, mvaD; diphosphomevalonate decarboxylase	GHMP_kinases_N|GHMP_kinases_C
FFUJ_12884	0.420166	2.38001
FFUJ_05541	0.420402	2.37868			AbiEii|Macoilin
FFUJ_07684	0.420614	2.37747			FTA2|Kdo
FFUJ_14573	0.421078	2.37486			MFS_1|MFS_1
FFUJ_10479	0.42154	2.37226
FFUJ_13218	0.422157	2.36879			Cyt-b5
FFUJ_08823	0.422271	2.36815			DUF4267|Nitrate_red_gam
FFUJ_09277	0.422968	2.36425			APH
FFUJ_09688	0.423928	2.35889			Abhydrolase_6
FFUJ_08464	0.424327	2.35667	K14455	GOT2; aspartate aminotransferase, mitochondrial	Aminotran_1_2
FFUJ_12409	0.424569	2.35533			FAD_binding_4|BBE
FFUJ_02112	0.426465	2.34486			ADH_N|PALP|ADH_zinc_N
FFUJ_01039	0.426536	2.34447			GPI-anchored|Big_3_2|Mfa2|Mononeg_mRNAcap
FFUJ_09940	0.426539	2.34445			Tropomyosin_1|Cnn_1N|CENP-F_leu_zip
FFUJ_03496	0.427857	2.33723	K01687	ilvD; dihydroxy-acid dehydratase	ILVD_EDD
FFUJ_07070	0.428062	2.33611			DUF218
FFUJ_07400	0.428917	2.33145
FFUJ_10509	0.42972	2.32709			FAD_oxidored
FFUJ_09144	0.430516	2.32279
FFUJ_08773	0.430516	2.32279
FFUJ_10768	0.4308	2.32126	K03305	TC.POT; proton-dependent oligopeptide transporter, POT family	PTR2
FFUJ_10047	0.431299	2.31858			ABC_trans_N|ABC_tran|ABC2_membrane|PDR_CDR|ABC_tran|ABC2_membrane|PDR_CDR
FFUJ_11639	0.432098	2.31429			MFS_1
FFUJ_03123	0.432341	2.31299	K13524	ABAT; 4-aminobutyrate aminotransferase / (S)-3-amino-2-methylpropionate transaminase	Aminotran_3|DNA_ligase_IV
FFUJ_02180	0.432344	2.31298			Methyltransf_23
FFUJ_01746	0.433295	2.3079	K00728	POMT; dolichyl-phosphate-mannose-protein mannosyltransferase	PMT|DUF2976|MIR|PMT_4TMC
FFUJ_08031	0.433469	2.30697			DUF3262|p450|Pardaxin
FFUJ_00924	0.433532	2.30664			PDGLE
FFUJ_02116	0.433664	2.30593	K11517	HAO; (S)-2-hydroxy-acid oxidase	FMN_dh|SPOR
FFUJ_00358	0.433745	2.3055
FFUJ_10769	0.434437	2.30183			Amidase
FFUJ_09687	0.434763	2.30011
FFUJ_12688	0.434808	2.29987			Peptidase_S8|PA|fn3_5|FlgD_ig
FFUJ_07332	0.43577	2.29479	K01754	E4.3.1.19, ilvA, tdcB; threonine dehydratase	PALP|DUF3343
FFUJ_06575	0.436079	2.29316			Aa_trans|CAAD
FFUJ_09408	0.436429	2.29132
FFUJ_06887	0.436457	2.29118	K01424	E3.5.1.1, ansA, ansB; L-asparaginase	Asparaginase|TPP_enzyme_M
FFUJ_09604	0.436605	2.2904
FFUJ_12208	0.436711	2.28985	K01230	MAN1; mannosyl-oligosaccharide alpha-1,2-mannosidase	Glyco_hydro_47
FFUJ_14750	0.43705	2.28807			Abhydrolase_6
FFUJ_07466	0.437662	2.28487			Aldo_ket_red
FFUJ_06770	0.437793	2.28419			AAA_22|TPR_12|TPR_12
FFUJ_00500	0.437799	2.28415			PAS_8|PAS_9|PAS_3|HisKA|HATPase_c|Response_reg
FFUJ_09258	0.437905	2.2836			Zn_clus|Fungal_trans
FFUJ_04639	0.439148	2.27714			SIP1|PNISR|FliL
FFUJ_00440	0.439386	2.2759
FFUJ_12422	0.439462	2.27551
FFUJ_08849	0.43995	2.27299			DUF4821|Acetyltransf_7
FFUJ_08471	0.440563	2.26982	K00228	CPOX, hemF; coproporphyrinogen III oxidase	Coprogen_oxidas|DUF1651
FFUJ_01010	0.441351	2.26577	K08054	CANX; calnexin	Calreticulin
FFUJ_03302	0.442221	2.26131
FFUJ_10779	0.442644	2.25915			MFS_1|DUF1774|MFS_1
FFUJ_09124	0.443867	2.25293			Zn_clus|Fungal_trans
FFUJ_03047	0.443966	2.25243			bZIP_2|DUF3425
FFUJ_11582	0.444012	2.25219			COesterase|YppG
FFUJ_06474	0.444015	2.25218
FFUJ_05200	0.445035	2.24702			DUF1446
FFUJ_09442	0.445161	2.24638
FFUJ_10678	0.445189	2.24624			Sugar_tr|DUF21
FFUJ_05076	0.446484	2.23972	K01505	E3.5.99.7; 1-aminocyclopropane-1-carboxylate deaminase	PALP|DUF212
FFUJ_02077	0.447026	2.23701	K13367	FMS1; polyamine oxidase	Amino_oxidase
FFUJ_10201	0.447786	2.23321			Rota_NSP3|BIR
FFUJ_04912	0.448046	2.23191			Kelch_5
FFUJ_05561	0.448282	2.23074			RAP1|DUF2457|HLH|DUF904|bZIP_1|TSC22
FFUJ_02054	0.448478	2.22976			Methyltransf_23
FFUJ_13770	0.448836	2.22799			NmrA|Ish1
FFUJ_11548	0.448876	2.22778			AATase
FFUJ_13592	0.44963	2.22405			MFS_1
FFUJ_01963	0.449689	2.22376			Pkinase
FFUJ_08586	0.450963	2.21748	K14715	SLC39A9, ZIP9; solute carrier family 39 (zinc transporter), member 9	Zip|DUF2201_N|DUF4512
FFUJ_02295	0.451194	2.21634	K07734	paiB; transcriptional regulator	FMN_bind_2
FFUJ_00023	0.451551	2.21459
FFUJ_12901	0.451786	2.21344			PNP_UDP_1|NACHT|Ank_5|Ank_2|Ank_2
FFUJ_08947	0.451864	2.21306	K10956	SEC61A; protein transport protein SEC61 subunit alpha	Plug_translocon|SecY
FFUJ_09867	0.452011	2.21234			DZR
FFUJ_07425	0.452265	2.21109	K17742	SOU1; sorbose reductase	adh_short_C2
FFUJ_05981	0.452397	2.21045			Ferric_reduct|FAD_binding_8|NAD_binding_6
FFUJ_01008	0.453056	2.20723			FAD_binding_3|Phe_hydrox_dim
FFUJ_10225	0.453568	2.20474			CoA_transf_3
FFUJ_02208	0.453826	2.20349
FFUJ_03473	0.453835	2.20344	K00306	PIPOX; sarcosine oxidase / L-pipecolate oxidase	DAO
FFUJ_14540	0.453926	2.203	K18384	L3HYPDH; trans-L-3-hydroxyproline dehydratase	Pro_racemase
FFUJ_08129	0.454106	2.20213			AIM24
FFUJ_09641	0.454241	2.20147
FFUJ_11252	0.454789	2.19882			Amidohydro_1|Ntox43
FFUJ_08935	0.454849	2.19853	K05609	UCHL3, YUH1; ubiquitin carboxyl-terminal hydrolase L3	Arf
FFUJ_11859	0.455057	2.19753			Methyltransf_23
FFUJ_04739	0.455578	2.19501			zf-C2H2|zf-C2H2|Fungal_trans
FFUJ_01774	0.456583	2.19018			Zn_clus|Fungal_trans
FFUJ_13324	0.457169	2.18737	K00122	FDH; formate dehydrogenase	2-Hacid_dh|2-Hacid_dh_C
FFUJ_12634	0.457331	2.1866			OppC_N|p450
FFUJ_13253	0.457407	2.18624			Ferric_reduct|FAD_binding_8|NAD_binding_6
FFUJ_14918	0.457778	2.18447
FFUJ_00961	0.457788	2.18442			EF-hand_7|EF-hand_7|EF-hand_6
FFUJ_03540	0.458026	2.18328			Ank_2|Ank_4|Ank_5|CorA
FFUJ_10332	0.458283	2.18206
FFUJ_10075	0.458852	2.17935			RTA1|DUF2723
FFUJ_08386	0.458976	2.17876			FAM76|V_ATPase_I|Wbp11|Allexi_40kDa|Het-C|DUF1395|XhlA|DUF4472|Jnk-SapK_ap_N|Filament|DUF972|Spc24|Atg14|PspA_IM30|DUF724|Tropomyosin|DUF4446|DUF4407|SlyX|DUF3552|CENP-Q|DivIC|Cytadhesin_P30|CCDC-167|GreA_GreB_N|PKcGMP_CC
FFUJ_06760	0.459453	2.1765			Acetyltransf_3
FFUJ_07985	0.460056	2.17365
FFUJ_06285	0.460323	2.17239			F-box-like
FFUJ_00888	0.460336	2.17233			Acetyltransf_3
FFUJ_02768	0.461077	2.16883
FFUJ_12388	0.461653	2.16613			Transp_cyt_pur
FFUJ_07331	0.461666	2.16607			MFS_1
FFUJ_00261	0.461835	2.16527			GMC_oxred_N|GMC_oxred_C
FFUJ_08181	0.462575	2.16181			Methyltransf_23
FFUJ_09994	0.463056	2.15956
FFUJ_00404	0.463085	2.15943
FFUJ_01429	0.463191	2.15894			Alpha-amylase|Ig_4|Malt_amylase_C
FFUJ_12584	0.463538	2.15732			HET
FFUJ_02568	0.465228	2.14948	K16948	CDC12; cell division control protein 12	Septin|Casc1_N|FOXP-CC
FFUJ_10557	0.465241	2.14942			His_Phos_1
FFUJ_06249	0.465615	2.1477
FFUJ_11728	0.465744	2.1471			OCD_Mu_crystall
FFUJ_13640	0.465748	2.14709			Cyt-b5|FA_desaturase
FFUJ_03937	0.465777	2.14695	K12346	SMF; metal iron transporter	Nramp
FFUJ_14866	0.466022	2.14582			DUF4267
FFUJ_02732	0.466303	2.14453	K17497	PMM; phosphomannomutase	PMM
FFUJ_02504	0.466623	2.14306			bZIP_2
FFUJ_00833	0.466853	2.142	K01895	ACSS, acs; acetyl-CoA synthetase	ACAS_N|AMP-binding|AMP-binding_C
FFUJ_10329	0.467368	2.13964
FFUJ_12650	0.467455	2.13924			Sugar_tr
FFUJ_04469	0.468233	2.13569	K00008	SORD, gutB; L-iditol 2-dehydrogenase	ADH_N|Glu_dehyd_C|ADH_zinc_N
FFUJ_07262	0.468321	2.13529			Uds1
FFUJ_01324	0.46835	2.13515	K11434	PRMT1; type I protein arginine methyltransferase	PrmA
FFUJ_00958	0.46838	2.13502
FFUJ_00502	0.468412	2.13487			PCMT|Methyltransf_25
FFUJ_11438	0.468968	2.13234	K03782	katG; catalase-peroxidase	peroxidase|peroxidase|peroxidase
FFUJ_04667	0.468981	2.13228	K07750	E1.14.13.72, SC4MOL, ERG25; methylsterol monooxygenase	FA_hydroxylase
FFUJ_02150	0.469153	2.1315			Peptidase_M24|DUF1031
FFUJ_02325	0.470276	2.12641			NAD_binding_10
FFUJ_03824	0.470367	2.126
FFUJ_12137	0.470537	2.12523
FFUJ_08395	0.470929	2.12346			MFS_1|Phage_holin_2_4
FFUJ_12196	0.471056	2.12289			CMD
FFUJ_10163	0.471569	2.12058			NAD_binding_8
FFUJ_14591	0.471955	2.11885
FFUJ_09095	0.472085	2.11826	K00641	metX; homoserine O-acetyltransferase	Abhydrolase_1
FFUJ_04216	0.472537	2.11624			Peptidase_C14
FFUJ_08091	0.472917	2.11453			KinB_sensor|DUF4047|NACHT|Toxin_trans|DUF1548|ESCRT-II
FFUJ_00880	0.473465	2.11209	K20367	ERGIC3, ERV46; endoplasmic reticulum-Golgi intermediate compartment protein 3	ERGIC_N|COPIIcoated_ERV
FFUJ_02276	0.473738	2.11087			Zn_clus|Fungal_trans
FFUJ_01913	0.473931	2.11001	K10395	KIF4_21_27; kinesin family member 4/21/27	Kinesin|KASH_CCD
FFUJ_06471	0.47401	2.10966			HAD_2
FFUJ_00676	0.474076	2.10937	K00088	IMPDH, guaB; IMP dehydrogenase	IMPDH|CBS|CBS|PK
FFUJ_08454	0.474418	2.10785	K02516	PRMT5, HSL7; type II protein arginine methyltransferase	PRMT5
FFUJ_13235	0.47451	2.10744
FFUJ_13787	0.475148	2.10461	K04564	SOD2; superoxide dismutase, Fe-Mn family	Sod_Fe_N|Sod_Fe_C
FFUJ_12607	0.475198	2.10439			Acetyltransf_3
FFUJ_13418	0.47558	2.1027			uDENN|DENN
FFUJ_10294	0.475669	2.1023			S_layer_C|Glyco_hydro_115
FFUJ_05491	0.475798	2.10173			Methyltransf_12
FFUJ_00589	0.476035	2.10069	K01230	MAN1; mannosyl-oligosaccharide alpha-1,2-mannosidase	Glyco_hydro_47
FFUJ_04313	0.476164	2.10012			Prok-TraM|Rsm22
FFUJ_13535	0.476273	2.09964	K20290	COG3, SEC34; conserved oligomeric Golgi complex subunit 3	Sec34
FFUJ_12289	0.476709	2.09772	K09831	ERG5, CYP61A; sterol 22-desaturase	p450
FFUJ_11416	0.477718	2.09329			MFS_1
FFUJ_14539	0.478099	2.09162	K03377	CASD1; N-acetylneuraminate 9-O-acetyltransferase	Cas1_AcylT
FFUJ_05419	0.478099	2.09162
FFUJ_12411	0.478676	2.0891			VIT1
FFUJ_09628	0.478848	2.08834	K16261	YAT; yeast amino acid transporter	AA_permease
FFUJ_03010	0.47915	2.08703
FFUJ_04074	0.47924	2.08664			MBOAT
FFUJ_10891	0.479326	2.08626			DUF4736|Herpes_UL49_5
FFUJ_05362	0.479542	2.08532			Glyco_hydro_71
FFUJ_04021	0.480571	2.08086	K08197	ARN; MFS transporter, SIT family, siderophore-iron:H+ symporter	MFS_1|Pox_A14
FFUJ_07224	0.481234	2.07799	K01915	glnA, GLUL; glutamine synthetase	Gln-synt_N|Gln-synt_C|Gln-synt_C
FFUJ_03277	0.481237	2.07798	K14815	MRT4; mRNA turnover protein 4	Ribosomal_L10
FFUJ_11841	0.481327	2.07759	K03327	TC.MATE, SLC47A, norM, mdtK, dinF; multidrug resistance protein, MATE family	MatE|MatE
FFUJ_07843	0.481748	2.07577			Prok-RING_2
FFUJ_11410	0.482299	2.0734	K01053	E3.1.1.17, gnl, RGN; gluconolactonase	SGL
FFUJ_05015	0.48255	2.07232			MOSC_N
FFUJ_05876	0.482988	2.07044			RRM_1|DbpA
FFUJ_11233	0.483923	2.06644			adh_short
FFUJ_14542	0.484403	2.0644	K00306	PIPOX; sarcosine oxidase / L-pipecolate oxidase	DAO
FFUJ_14915	0.484789	2.06275			SWIM
FFUJ_00597	0.485008	2.06182			zf-HIT
FFUJ_13315	0.485324	2.06048			Glyco_hydro_16
FFUJ_00241	0.485634	2.05917	K09602	OTUB1; ubiquitin thioesterase protein OTUB1	Peptidase_C65
FFUJ_04441	0.485893	2.05807	K00297	metF, MTHFR; methylenetetrahydrofolate reductase (NADPH)	MTHFR|Sec7
FFUJ_11414	0.486257	2.05653			HET|HET
FFUJ_11417	0.486594	2.0551
FFUJ_02707	0.486756	2.05442			DUF3593
FFUJ_08729	0.487063	2.05312
FFUJ_10969	0.487357	2.05189			Sulfatase
FFUJ_04009	0.487617	2.05079	K09584	PDIA6, TXNDC7; protein disulfide-isomerase A6	Thioredoxin|Thioredoxin_6|Trypan_PARP
FFUJ_11334	0.487847	2.04982			Zn_clus
FFUJ_00915	0.488229	2.04822	K07374	TUBA; tubulin alpha	Tubulin|Tubulin_C
FFUJ_03593	0.488287	2.04798
FFUJ_08380	0.489225	2.04405			MFS_1
FFUJ_03884	0.489262	2.04389
FFUJ_10971	0.489283	2.04381	K07300	chaA, CAX; Ca2+:H+ antiporter	Na_Ca_ex|Na_Ca_ex
FFUJ_14831	0.489289	2.04378			Aa_trans
FFUJ_08468	0.489381	2.0434			Baculo_PEP_C
FFUJ_13255	0.490318	2.03949			SAM_1
FFUJ_06419	0.490383	2.03922			PAAR_motif
FFUJ_13719	0.490423	2.03905			Gin
FFUJ_13348	0.490648	2.03812			Zn_clus|Fungal_trans_2
FFUJ_12410	0.491097	2.03626			CFEM
FFUJ_00614	0.493192	2.02761	K07374	TUBA; tubulin alpha	Tubulin|Tubulin_C
FFUJ_13494	0.493492	2.02637			DJ-1_PfpI
FFUJ_04783	0.493753	2.02531	K01823	idi, IDI; isopentenyl-diphosphate Delta-isomerase	NUDIX
FFUJ_13982	0.493893	2.02473			AA_permease_2
FFUJ_02650	0.493961	2.02445	K14539	LSG1; large subunit GTPase 1	DUF258|MMR_HSR1
FFUJ_05801	0.494393	2.02268			Acatn|Acatn
FFUJ_03881	0.494653	2.02162			AAA_18|SMP_LBD
FFUJ_14038	0.495044	2.02002			Aldo_ket_red|TRI9
FFUJ_00267	0.495422	2.01848			MFS_1
FFUJ_10199	0.496144	2.01555			zf-C2H2|FOXP-CC|zf-C2H2|Fungal_trans
FFUJ_05777	0.496209	2.01528			Zn_clus|Fungal_trans
FFUJ_11995	0.496333	2.01478			DUF4699|zf-C2H2_4|HTH_Tnp_Tc5
FFUJ_08305	0.49666	2.01345	K00830	AGXT; alanine-glyoxylate transaminase / serine-glyoxylate transaminase / serine-pyruvate transaminase	Aminotran_5
FFUJ_06333	0.497814	2.00878			ABC_trans_N|ABC_tran|ABC2_membrane|PDR_CDR|ABC_tran|ABC2_membrane|PDR_CDR
FFUJ_04235	0.498104	2.00761			Methyltransf_24
FFUJ_02521	0.498996	2.00402			Mannosyl_trans3
FFUJ_04426	0.499062	2.00376			Asp|Rax2|SKG6
FFUJ_02685	0.499456	2.00218			NDT80_PhoG
FFUJ_04531	0.499615	2.00154			Bul1_N|Bul1_C
FFUJ_13024	0.499657	2.00137			DUF1688

## Sheet: Table S2C
F. fujikuroi. Activated genes in carS dark vs WT dark
Gene ID	Fold-change	KO ID	KO Description	PFAM Domains	Genes in table 2
FFUJ_11804	416.999			Bac_rhodopsin	carO
FFUJ_11472	365.174	K03781	katE, CAT, catB, srpA; catalase	Oxidored_molyb|Mo-co_dimer|Catalase|Catalase|Catalase-rel	*
FFUJ_10321	334.249			adh_short|adh_short
FFUJ_06628	259.928			adh_short|DUF4696
FFUJ_09119	235.893			NAD_binding_8|Pyr_redox|DUF3452	*
FFUJ_13896	216.843			Fasciclin|Fasciclin
FFUJ_11802	208.85	K17841	AL2; 15-cis-phytoene synthase / lycopene beta-cyclase	SQS_PSY	carB
FFUJ_09358	191.863	K01426	E3.5.1.4, amiE; amidase	Sterol-sensing|Amidase|Orn_DAP_Arg_deC|Amidase
FFUJ_10896	172.058			Aldo_ket_red|Rhabdo_M1|Dev_Cell_Death
FFUJ_12435	171.354
FFUJ_09337	170.01
FFUJ_11803	160.764	K15745	AL1; phytoene desaturase (3,4-didehydrolycopene-forming)	Amino_oxidase|Amino_oxidase	carRA
FFUJ_02301	139.21			ATPgrasp_Ter|Vps16_C
FFUJ_05128	133.832	K03781	katE, CAT, catB, srpA; catalase	Catalase|Catalase-rel	*
FFUJ_08281	132.334
FFUJ_09320	125.478			Ferritin_2	*
FFUJ_11801	114.716			RPE65|PPI_Ypi1	carX
FFUJ_10692	98.1979			Oxidored_FMN|YadA_stalk
FFUJ_10705	90.6767
FFUJ_03418	80.8962			CHZ
FFUJ_03408	78.8446			Hydrolase_4|Hydrolase_4
FFUJ_10505	71.5813			2_5_RNA_ligase2
FFUJ_09378	71.5168			DUF1772
FFUJ_04654	56.7017			FAD_binding_3
FFUJ_10895	56.3928			Glyco_transf_8
FFUJ_05402	44.9563
FFUJ_10073	39.9026	K08257	E3.2.1.101; mannan endo-1,6-alpha-mannosidase	Glyco_hydro_76
FFUJ_09847	39.0809			Ferritin_2
FFUJ_11042	38.8316			KR|adh_short
FFUJ_11537	37.994			NmrA
FFUJ_10466	36.7026			Mem_trans|Serpulina_VSP|Mem_trans
FFUJ_01993	35.58			OsmC	*
FFUJ_07962	35.1044	K17842	carT, CAO-2; torulene dioxygenase	RPE65	carT
FFUJ_13902	34.0695	K00863	DAK, TKFC; triose/dihydroxyacetone kinase / FAD-AMP lyase (cyclizing)	Dak1|Dak2
FFUJ_13161	31.8279			RTA1
FFUJ_05934	30.4922			DUF465
FFUJ_08272	27.1344			DUF3140|KIND
FFUJ_03586	26.8647			DUF150|YPEB|DUF1409
FFUJ_04061	25.7643			FAD_binding_3
FFUJ_03407	25.7295			Catalase|Catalase	*
FFUJ_02302	25.5248	K01735	aroB; 3-dehydroquinate synthase	DHQ_synthase
FFUJ_10167	24.5138			DUF3123|O-ag_pol_Wzy
FFUJ_11824	24.5129			Abhydrolase_3
FFUJ_09338	24.4508			Abhydrolase_1
FFUJ_01785	24.0298
FFUJ_10046	23.3954			Zn_clus
FFUJ_11615	23.3367
FFUJ_01088	23.0253			adh_short_C2
FFUJ_00756	22.6817			Glyco_trans_4_4|UDPGT
FFUJ_10322	21.9951			AMP-binding|AMP-binding
FFUJ_14904	21.6334			Arylesterase
FFUJ_08014	21.3053			ADH_N|ADH_zinc_N
FFUJ_03267	20.8962			DUF1295
FFUJ_05082	20.4273
FFUJ_06546	19.4005			ADH_N|ADH_zinc_N_2
FFUJ_07351	19.0813			MFS_1|MFS_1|OAD_gamma
FFUJ_06163	18.6022			Cas_Csy4|HhH-GPD
FFUJ_08084	18.3094			FAD_binding_3
FFUJ_06988	17.4542			Aldo_ket_red
FFUJ_03105	17.0099	K02295	CRY; cryptochrome	DNA_photolyase|FAD_binding_7
FFUJ_00337	16.8305	K00545	COMT; catechol O-methyltransferase	Methyltransf_24
FFUJ_05515	16.6648			GET2|ABC_trans_N|ABC_tran|Pantoate_ligase|ABC2_membrane|PDR_CDR|ABC_tran|ABC2_membrane|PDR_CDR
FFUJ_02581	16.5153
FFUJ_10993	16.4254			adh_short|DUF4506
FFUJ_06160	15.7866			adh_short_C2|adh_short
FFUJ_00034	15.7058
FFUJ_00345	15.561			AhpC-TSA_2
FFUJ_05300	15.5129			adh_short|Prp19
FFUJ_13453	15.4747			zf-rbx1
FFUJ_09310	15.066			NmrA
FFUJ_11045	14.8511	K16342	PLA2G4, CPLA2; cytosolic phospholipase A2	PLA2_B|PLA2_B
FFUJ_06571	14.3883			HhH-GPD
FFUJ_14379	14.3569
FFUJ_06982	14.1035			Alpha_GJ|Podoplanin|SKG6
FFUJ_09359	13.7247			F-box-like
FFUJ_10047	13.6446			ABC_trans_N|ABC_tran|ABC2_membrane|PDR_CDR|ABC_tran|ABC2_membrane|PDR_CDR
FFUJ_06705	13.5949			DUF1399
FFUJ_08275	13.4526			Sugar_tr|Phage_holin_3_2
FFUJ_06207	12.8884	K00107	ALO; D-arabinono-1,4-lactone oxidase	FAD_binding_4|ALO
FFUJ_05732	12.6148	K01669	phrB; deoxyribodipyrimidine photo-lyase	DNA_photolyase|FAD_binding_7	cryD
FFUJ_14669	12.1939
FFUJ_07352	11.9373	K00804	GGPS1; geranylgeranyl diphosphate synthase, type III	polyprenyl_synt
FFUJ_01857	10.9985			F-box-like
FFUJ_10900	10.7764			AMP-binding|PP-binding|NAD_binding_4
FFUJ_00239	10.731	K01915	glnA, GLUL; glutamine synthetase	Gln-synt_N_2|Gln-synt_C|GST_N
FFUJ_07759	10.6028			NmrA
FFUJ_11381	10.3761
FFUJ_05524	10.3048
FFUJ_03411	10.2968			Fasciclin|Fasciclin
FFUJ_01451	10.2616			2OG-FeII_Oxy_2
FFUJ_03572	10.2524
FFUJ_05731	10.185	K13690	CMT1; alpha-1,3-mannosyltransferase	CAP59_mtransfer
FFUJ_08327	10.0812			DUF4072|UBA2_C
FFUJ_14331	9.95202
FFUJ_14760	9.92598			His_Phos_2
FFUJ_05866	9.88869	K16231	csyA; fungal type III polyketide synthase	Chal_sti_synt_N|Chal_sti_synt_C
FFUJ_09120	9.59485			Sugar_tr
FFUJ_10166	9.25107			Isochorismatase
FFUJ_13751	9.06043			DUF4692|SR-25
FFUJ_11664	8.75921			MFS_1
FFUJ_08266	8.73193			RTA1
FFUJ_12693	8.62497			adh_short|adh_short
FFUJ_11805	8.54174	K03320	amt, AMT, MEP; ammonium transporter, Amt family	Ammonium_transp
FFUJ_07916	8.46083	K00799	GST, gst; glutathione S-transferase	GST_N|GST_C_2
FFUJ_10890	8.45562			zf-C2HC5|Ecl1|DUF2256|Zn_ribbon_2
FFUJ_07515	8.4538			SIS
FFUJ_04508	8.3829			Pyrid_ox_like|DNA_pol3_alpha
FFUJ_00275	8.35367			GFA
FFUJ_14761	8.18187			Pyr_redox_2
FFUJ_00322	8.11393			adh_short|Wax2_C
FFUJ_10474	8.05213
FFUJ_13149	7.83438			DUF1772|Trp_oprn_chp|TMEM237
FFUJ_08747	7.75835			Mito_carr|Mito_carr|Mito_carr
FFUJ_10432	7.71368			DUF3328
FFUJ_11972	7.6689			ABC_trans_N|DUF4209|ABC_tran|ABC2_membrane|PDR_CDR|ABC_tran|ABC2_membrane|PDR_CDR
FFUJ_10691	7.65239			FAD_binding_2|FAD_binding_3
FFUJ_01296	7.64544			Glyco_hydro_15
FFUJ_06907	7.5166			AP_endonuc_2
FFUJ_08714	7.40906			zf-C3HC4_4|zf-C3HC4_2|DZR|AroM|LON_substr_bdg|DUF2414	carS
FFUJ_11815	7.39233			GST_N|Heme_oxygenase|GST_C_3
FFUJ_11854	7.1675			Reticulon
FFUJ_08013	7.14161			Rieske|Pyr_redox_2|Reductase_C
FFUJ_00279	7.13736
FFUJ_04367	7.1103	K07305	msrB; peptide-methionine (R)-S-oxide reductase	SelR
FFUJ_03526	7.02262			WSC
FFUJ_13702	6.96609			Exo_endo_phos
FFUJ_12722	6.93569			Glyco_hydro_43
FFUJ_02192	6.81475	K14338	cypD_E, CYP102A2_3; cytochrome P450 / NADPH-cytochrome P450 reductase	p450|Flavodoxin_1|FAD_binding_1|NAD_binding_1
FFUJ_13183	6.78002			Cytochrom_B561|DUF2306
FFUJ_07428	6.7199			DUF3188|RTA1
FFUJ_00295	6.70334			KGG|KGG|KGG
FFUJ_12437	6.52487			CLP_protease|Amidohydro_1
FFUJ_08309	6.50658	K16261	YAT; yeast amino acid transporter	AA_permease|SVM_signal
FFUJ_04190	6.48475			adh_short|FlgD_ig
FFUJ_04335	6.47657
FFUJ_06138	6.34883
FFUJ_05190	6.31516
FFUJ_03410	6.228			Zn_clus
FFUJ_07503	6.16897	K17819	carD; beta-apo-4 -carotenal oxygenase	Aldedh	carD
FFUJ_13534	6.12725			RCC1_2|RCC1_2|RCC1|RCC1
FFUJ_14044	6.0754			Amidohydro_1
FFUJ_10815	6.04026			Mito_carr|Mito_carr|Mito_carr
FFUJ_12960	5.95425	K01288	KEX1; carboxypeptidase D	Peptidase_S10
FFUJ_03089	5.94633
FFUJ_02772	5.90149			Helicase_C
FFUJ_12699	5.85204			F-box-like
FFUJ_12948	5.82973			DLH|DLH
FFUJ_04053	5.81843
FFUJ_03236	5.80997	K17662	CBP3, UQCC; cytochrome b pre-mRNA-processing protein 3	Ubiq_cyt_C_chap
FFUJ_14670	5.79219			Lipase_GDSL_2|Lipase_GDSL_2|TcdB_toxin_midN|VCBS|VCBS|VCBS|VCBS
FFUJ_11951	5.79115
FFUJ_14520	5.76951			Aspzincin_M35|Defensin_2
FFUJ_11562	5.66415	K01078	PHO; acid phosphatase	His_Phos_2
FFUJ_02209	5.65466
FFUJ_11705	5.64444			PBP
FFUJ_12419	5.61299			CN_hydrolase
FFUJ_12918	5.57608			CFEM
FFUJ_05077	5.52276			SnoaL_3
FFUJ_05984	5.42063			DUF4336|DUF4336
FFUJ_08020	5.41207
FFUJ_02466	5.38389
FFUJ_06191	5.21855			RGS
FFUJ_06448	5.05303	K09704	K09704; uncharacterized protein	DUF1237
FFUJ_09693	5.04782
FFUJ_09699	5.03224			Cation_ATPase_N|E1-E2_ATPase|E1-E2_ATPase|Hydrolase|Cation_ATPase|Hydrolase|Cation_ATPase_C
FFUJ_11846	5.02603	K03671	trxA; thioredoxin 1	Thioredoxin
FFUJ_05084	4.96702
FFUJ_14823	4.96193			Zn_clus|Fungal_trans
FFUJ_12370	4.91793
FFUJ_14547	4.88453			Glyco_hydro_18
FFUJ_08282	4.8782
FFUJ_07815	4.81421			GATase
FFUJ_10029	4.7939			Acyl_transf_3|DUF1772
FFUJ_14513	4.75838	K10534	NR; nitrate reductase (NAD(P)H)	Oxidored_molyb|Mo-co_dimer|Cyt-b5|FAD_binding_6|NAD_binding_1
FFUJ_04548	4.74813			Pyridox_oxase_2
FFUJ_11052	4.71772			ADH_N|Phage_tail_S
FFUJ_09086	4.59706			PX|RPN7
FFUJ_09929	4.58302			p450
FFUJ_00241	4.57163	K09602	OTUB1; ubiquitin thioesterase protein OTUB1	Peptidase_C65
FFUJ_14336	4.55143	K20657	CPS-KS; ent-copalyl diphosphate/ent-kaurene synthase	Prenyltrans
FFUJ_00702	4.53788	K09448	TEAD; transcriptional enhancer factor	TEA
FFUJ_10756	4.50186
FFUJ_04063	4.48787			MFS_1
FFUJ_10316	4.47879			Zn_clus|Fungal_trans_2
FFUJ_12376	4.47532			adh_short|adh_short
FFUJ_00233	4.46218	K00799	GST, gst; glutathione S-transferase	GST_N_3|GST_C_2
carS	4.45668
FFUJ_10706	4.44567			DUF3425
FFUJ_13851	4.44262			Abhydrolase_1|SPARC_Ca_bdg|NGF|Abhydrolase_4
FFUJ_01726	4.41897			Zn_clus|Fungal_trans
FFUJ_07367	4.36954	K15109	SLC25A20_29, CACT, CACL, CRC1; solute carrier family 25 (mitochondrial carnitine/acylcarnitine transporter), member 20/29	Mito_carr|Mito_carr|Mito_carr
FFUJ_09771	4.34423			Zn_clus|Fungal_trans_2
FFUJ_04133	4.33923			CIA30
FFUJ_10693	4.32545			Pkinase|HET
FFUJ_13474	4.30266			Aldo_ket_red
FFUJ_02539	4.27244	K08869	ADCK, ABC1; aarF domain-containing kinase	ABC1
FFUJ_10818	4.22239	K00354	E1.6.99.1; NADPH2 dehydrogenase	Oxidored_FMN
FFUJ_11468	4.20574			Aa_trans
FFUJ_12796	4.20417			adh_short|adh_short
FFUJ_10992	4.15074			Cellulase|PPR_2
FFUJ_03481	4.08733			Oxidored_FMN
FFUJ_03512	4.0815			Asp
FFUJ_09806	4.06011
FFUJ_00148	4.04223			NAD_binding_10|Epimerase|PARG_cat
FFUJ_06257	4.013			TehB|Rotavirus_VP3
FFUJ_10899	4.00042			Zn_clus|Fungal_trans_2
FFUJ_06681	3.96516			MFS_1|2TM
FFUJ_09580	3.96008	K13205	AAR2, C20orf4; A1 cistron-splicing factor AAR2	AAR2
FFUJ_02467	3.95399	K01725	cynS; cyanate lyase	HTH_31|Cyanate_lyase
FFUJ_06543	3.939			Aldo_ket_red
FFUJ_09007	3.93622	K00002	AKR1A1, adh; alcohol dehydrogenase (NADP+)	ADH_N|ADH_zinc_N
FFUJ_05659	3.91426
FFUJ_05836	3.88168			HET|TAN
FFUJ_03310	3.87241			CdhC
FFUJ_08504	3.85925			ADH_N|ADH_zinc_N
FFUJ_00903	3.79453
FFUJ_08269	3.77922			adh_short
FFUJ_00436	3.74384	K01669	phrB; deoxyribodipyrimidine photo-lyase	DNA_photolyase|Usp|FAD_binding_7
FFUJ_03887	3.73299			Pro_dh
FFUJ_10702	3.71685			FAD_binding_4|BBE|NTP_transf_9|NTP_transf_9
FFUJ_01212	3.66954	K05770	TSPO, BZRP; benzodiazapine receptor	TspO_MBR
FFUJ_04828	3.65905			Zn_clus|Fungal_trans
FFUJ_09169	3.65188			2_5_RNA_ligase2|Sacchrp_dh_NADP|FliD_C|TACC|DUF2207|DUF4391|IncA|TBPIP|DUF3373|Lzipper-MIP1|FlxA|DivIC|ArsP_1
FFUJ_03404	3.64892			ADH_N|ADH_zinc_N|NMO|RYDR_ITPR
FFUJ_13018	3.63295	K15078	SLX1; structure-specific endonuclease subunit SLX1	GIY-YIG|zf-HC5HC2H_2
FFUJ_07050	3.61631
FFUJ_00413	3.58887	K07304	msrA; peptide-methionine (S)-S-oxide reductase	PMSR
FFUJ_04803	3.58775			MFS_1
FFUJ_14332	3.58743	K21292	CYP503; ent-kaurene oxidase	p450
FFUJ_02580	3.51965			MFS_1
FFUJ_14043	3.50652			FAD_binding_4|BBE
FFUJ_02208	3.48452
FFUJ_03315	3.3958			DUF2236
FFUJ_11749	3.37697			Aa_trans
FFUJ_04144	3.3762	K08900	BCS1; mitochondrial chaperone BCS1	ABC_membrane|BCS1_N|AAA|AAA
FFUJ_08940	3.36244	K17675	SUPV3L1, SUV3; ATP-dependent RNA helicase SUPV3L1/SUV3	Pept_tRNA_hydro|Helicase_C|SUV3_C
FFUJ_14335	3.35983			polyprenyl_synt|Phasin
FFUJ_11380	3.35879			Polyketide_cyc2|DUF4520|SH3_4
FFUJ_12314	3.34784			ADH_N|ADH_zinc_N
FFUJ_11509	3.31866			Metallophos
FFUJ_02154	3.29692			p450
FFUJ_06164	3.27231	K00558	DNMT1, dcm; DNA (cytosine-5)-methyltransferase 1	DNA_methylase|DNA_methylase
FFUJ_04725	3.26606			MoCF_biosynth
FFUJ_03511	3.26305	K07178	RIOK1; RIO kinase 1	YL1|RIO1
FFUJ_06185	3.26223			CBP4
FFUJ_08144	3.25625			E1-E2_ATPase
FFUJ_09098	3.25358			Arrestin_N|Bul1_C
FFUJ_05780	3.25011			Zn_clus|Fungal_trans
FFUJ_05834	3.24766			NmrA
FFUJ_08602	3.23981	K06910	K06910; uncharacterized protein	PBP
FFUJ_00722	3.2393	K10846	ERCC5, XPG, RAD2; DNA excision repair protein ERCC-5	XPG_N|UIM|XPG_I
FFUJ_06223	3.23183	K08869	ADCK, ABC1; aarF domain-containing kinase	Nse4_C|ABC1
FFUJ_14337	3.23095			p450
FFUJ_01274	3.22724			Clr5|TPR_12
FFUJ_00247	3.20468			NUDIX|DUF2163
FFUJ_11473	3.19758			Mo-co_dimer
FFUJ_03452	3.18499	K01621	xfp, xpk; xylulose-5-phosphate/fructose-6-phosphate phosphoketolase	XFP_N|XFP|XFP_C
FFUJ_04150	3.18133			Lactamase_B_2
FFUJ_01923	3.15752			Rsd_AlgQ|DUF812|Atg14|CENP-F_leu_zip|Reo_sigmaC|DUF16
FFUJ_07032	3.15225
FFUJ_11560	3.15201
FFUJ_04079	3.15094	K15119	SLC25A39_40; solute carrier family 25, member 39/40	Mito_carr|Mito_carr|Mito_carr|Mito_carr
FFUJ_06570	3.13601	K03386	PRDX2_4, ahpC; peroxiredoxin (alkyl hydroperoxide reductase subunit C)	AhpC-TSA|1-cysPrx_C
FFUJ_04978	3.12133
FFUJ_08572	3.11748
FFUJ_11624	3.11118	K16261	YAT; yeast amino acid transporter	AA_permease
FFUJ_04875	3.09247	K10838	XPC; xeroderma pigmentosum group C-complementing protein	Transglut_core|Rad4|BHD_1|BHD_2|BHD_3
FFUJ_14546	3.0797			GFA
FFUJ_06378	3.01225			F-box
FFUJ_07236	3.00766	K03940	NDUFS7; NADH dehydrogenase (ubiquinone) Fe-S protein 7	Oxidored_q6
FFUJ_01588	3.0022			YihI
FFUJ_04733	3.00151			FNIP_N
FFUJ_02582	2.99063	K00234	SDHA, SDH1; succinate dehydrogenase (ubiquinone) flavoprotein subunit	FAD_binding_2|Succ_DH_flav_C|DUF600
FFUJ_13619	2.96528			HAD_2
FFUJ_05863	2.95511	K15104	SLC25A11, OGC; solute carrier family 25 (mitochondrial oxoglutarate transporter), member 11	Mito_carr|Mito_carr|Mito_carr
FFUJ_01841	2.95038	K12343	SRD5A1; 3-oxo-5-alpha-steroid 4-dehydrogenase 1	CHD5|Steroid_dh
FFUJ_13340	2.93364			MFS_1|AzlC|MFS_1
FFUJ_14333	2.9159			p450
FFUJ_00792	2.90664	K18162	NDUFAF5; NADH dehydrogenase [ubiquinone] 1 alpha subcomplex assembly factor 5	Methyltransf_11
FFUJ_02679	2.90211			AF-4|SR-25
FFUJ_03398	2.88666	K00222	TM7SF2, ERG24; Delta14-sterol reductase	ERG4_ERG24
FFUJ_05865	2.87853			p450
FFUJ_10747	2.87215	K07223	K07223; putative iron-dependent peroxidase	Dyp_perox
FFUJ_05985	2.86449
FFUJ_05523	2.86358			DAO|Rieske
FFUJ_03368	2.85615			ADH_N|ADH_zinc_N
FFUJ_02489	2.84968	K18588	COQ10; coenzyme Q-binding protein COQ10	Polyketide_cyc
FFUJ_04162	2.84664	K03942	NDUFV1; NADH dehydrogenase (ubiquinone) flavoprotein 1	Complex1_51K|SLBB|NADH_4Fe-4S
FFUJ_08651	2.8435	K02332	POLG1, MIP1; DNA polymerase gamma 1	DUF1841|DNA_pol_A
FFUJ_09890	2.81284			SET
FFUJ_02409	2.80298			F-box-like|Elongin_A|DUF3506
FFUJ_04695	2.78821			MFS_1|MFS_1
FFUJ_14571	2.78304	K16261	YAT; yeast amino acid transporter	AA_permease
FFUJ_02620	2.78174			ABC_membrane|ABC_tran|ABC_membrane|ABC_tran
FFUJ_05859	2.77047			ABC2_membrane_3|ABC_tran|DUF4162|ABC2_membrane_3|ABC_tran
FFUJ_01223	2.75398			MBOAT_2
FFUJ_06989	2.74701			Oxidored_FMN
FFUJ_07018	2.73231	K01764	HCCS; cytochrome c heme-lyase	Cyto_heme_lyase|Cyto_heme_lyase
FFUJ_07878	2.73174			FUN14
FFUJ_09991	2.73151			Fungal_trans_2
FFUJ_00243	2.72722			MFS_1|TfoX_N
FFUJ_13701	2.72291			adh_short|adh_short
FFUJ_04060	2.71671	K01426	E3.5.1.4, amiE; amidase	Amidase|YolD
FFUJ_02367	2.71588			AT_hook|CAF20|UvrD_C_2|Exonuc_VII_L|Golgin_A5|AAA_13|Hemagglutinin|DUF2408|Baculo_PEP_C
FFUJ_00033	2.71385			NAD_binding_2|NAD_binding_11
FFUJ_13345	2.70448			WD40
FFUJ_11800	2.70279			Zn_clus|Fungal_trans
FFUJ_05700	2.69503			TRP_N|TRP|DUF573
FFUJ_10526	2.66602
FFUJ_04785	2.65079			Pyr_redox_2
FFUJ_00293	2.64803			MFS_1
FFUJ_00721	2.64788	K20824	NAA38; N-alpha-acetyltransferase 38, NatC auxiliary subunit	LSM
FFUJ_09510	2.64026			Inhibitor_I78
FFUJ_07961	2.63704			FTA4|DUF3166
FFUJ_01931	2.63401	K07192	FLOT; flotillin	Band_7
FFUJ_02678	2.63392	K12608	CAF16; CCR4-NOT complex subunit CAF16	ABC_tran
FFUJ_00882	2.62806	K16073	ALR, MNR; magnesium transporter	CorA|TIC20
FFUJ_07187	2.61897			DAO|Metal_hydrol
FFUJ_04822	2.61464	K17815	EXO5; exonuclease V	Exo5
FFUJ_03136	2.61226			Epimerase|NAD_binding_4
FFUJ_05779	2.59969			PGAP1
FFUJ_00492	2.57812	K20405	NPRL2; nitrogen permease regulator 2-like protein	NPR2|NPR2
FFUJ_04459	2.572	K01702	LEU1; 3-isopropylmalate dehydratase	Aconitase|Aconitase_C
FFUJ_02509	2.55935	K13278	ASPG; 60kDa lysophospholipase	Asparaginase|Ank_2
FFUJ_00475	2.54955			zf-LITAF-like|Nitrate_red_gam
FFUJ_11384	2.53443			GST_N|GST_C_3
FFUJ_07535	2.52172	K08486	STX1B_2_3; syntaxin 1B/2/3	Allexi_40kDa|Syntaxin|TMCO5|Muted|MCU|FlgN|SNARE|PBP1_TM
FFUJ_06208	2.51086			Tetraspannin|Sensor|DUF4282|Wzy_C_2|Branch
FFUJ_10431	2.50628			OPT|DUF2207|DUF3382
FFUJ_05693	2.49078
FFUJ_09835	2.48921	K08157	TPO1; MFS transporter, DHA1 family, multidrug resistance protein	MFS_1|OAD_gamma
FFUJ_00539	2.48508			Glyco_tranf_2_3
FFUJ_02191	2.48256			Cytochrom_B561
FFUJ_10748	2.48182			HLH
FFUJ_08985	2.47495			Cation_ATPase_N|E1-E2_ATPase|E1-E2_ATPase|Hydrolase|Cation_ATPase_C
FFUJ_08278	2.46198			MFS_1
FFUJ_04158	2.45147	K12385	NPC1; Niemann-Pick C1 protein	NPC1_N|Folate_rec|Sterol-sensing|Patched
FFUJ_07927	2.43885			Myb_DNA-bind_6|DUF1446|Myb_DNA-binding
FFUJ_13739	2.43115			DUF2427|Ytp1
FFUJ_00265	2.42548			AA_permease_2|YlaH
FFUJ_07791	2.4214	K01279	TPP1, CLN2; tripeptidyl-peptidase I	Pro-kuma_activ|Peptidase_S8
FFUJ_10807	2.41461			TauD
FFUJ_06058	2.41243			Methyltransf_23
FFUJ_13412	2.41218			Aminotran_1_2
FFUJ_02988	2.40843			Cupin_2
FFUJ_09006	2.40454			DJ-1_PfpI
FFUJ_09062	2.40427			Dynamin_N|Dynamin_M|Dynamin_M|GED
FFUJ_01724	2.40354			DUF1772
FFUJ_12688	2.3851			Peptidase_S8|PA|fn3_5|FlgD_ig
FFUJ_08715	2.38175
FFUJ_04740	2.37298			F-box-like
FFUJ_01347	2.36861			RRM_1|YTH
FFUJ_04951	2.36163	K17669	PET309; pentatricopeptide repeat-containing protein PET309	COX5A|PPR_2|PPR|PPR_2|ECSIT|Taq-exonuc
FFUJ_00240	2.36017			Methyltransf_23
FFUJ_11677	2.35223			TraG-D_C
FFUJ_08733	2.35197	K07555	ATPeAF1, ATPAF1, ATP11; ATP synthase mitochondrial F1 complex assembly factor 1	ATP11
FFUJ_13800	2.33733			DHDPS|Peripla_BP_4|PEP_mutase|CbiD
FFUJ_06271	2.33338			Mpv17_PMP22
FFUJ_11202	2.32679			DUF3129|Peptidase_S3
FFUJ_07955	2.32571			GFO_IDH_MocA|GFO_IDH_MocA_C|Myosin_N
FFUJ_13323	2.32563			AA_permease_2
FFUJ_07275	2.31993			GFA|DNA_ligase_ZBD
FFUJ_00434	2.31278			AT_hook|Slx4
FFUJ_05557	2.30894			F-box-like_2
FFUJ_04884	2.27551
FFUJ_07333	2.25666	K00053	ilvC; ketol-acid reductoisomerase	IlvN|IlvC
FFUJ_05522	2.25644			Fasciclin|Fasciclin
FFUJ_12271	2.24769			RNA_pol_I_TF
FFUJ_08280	2.24432			PQ-loop|PQ-loop
FFUJ_02989	2.23225			zf-C2H2|zf-C2H2|Zn_clus|Fungal_trans
FFUJ_02820	2.22982	K18160	NDUFAF2; NADH dehydrogenase [ubiquinone] 1 alpha subcomplex assembly factor 2	NDUFA12
FFUJ_00826	2.20903	K00809	DHPS, dys; deoxyhypusine synthase	DS
FFUJ_09843	2.2005			DUF3669
FFUJ_00528	2.19421			MFS_1|OAD_gamma
FFUJ_13454	2.1908	K10903	HUS1; HUS1 checkpoint protein	Hus1
FFUJ_13832	2.18888	K01099	INPP5B_F; inositol polyphosphate 5-phosphatase INPP5B/F	Exo_endo_phos|RhoGAP
FFUJ_13559	2.1835	K12600	SKI3, TTC37; superkiller protein 3	TPR_16|TPR_1|TPR_16|TPR_14|Coatomer_WDAD|DUF4192|TPR_16|DUF4192|TPR_2|TPR_19
FFUJ_04147	2.18204			Abhydrolase_3
FFUJ_01587	2.1815
FFUJ_13229	2.18031			Glyco_hydro_72
FFUJ_04339	2.17584			Pox_Ag35|Voldacs|DUF2461
FFUJ_02190	2.16676			AATase
FFUJ_07870	2.16133	K08658	RCE1, FACE2; prenyl protein peptidase	Abi
FFUJ_11829	2.161			MFS_1|MFS_1
FFUJ_01190	2.15985	K13093	HTATSF1; HIV Tat-specific factor 1	RRM_1|RRM_1
FFUJ_01057	2.1525			ABC_membrane|ABC_tran|DUF3987|ABC_membrane|Cytochrome-c551|ABC_tran|DUF3987
FFUJ_07410	2.14297	K11205	GCLM; glutamate--cysteine ligase regulatory subunit	Aldo_ket_red
FFUJ_09171	2.14218			Nup54|Mod_r|IncA|DUF2207|Apo-CIII|FTR1|DUF1049|FTCD_C|DUF2353|TMF_TATA_bd
FFUJ_05115	2.13215	K13535	CLD1; cardiolipin-specific phospholipase	Abhydrolase_1
FFUJ_03620	2.12438
FFUJ_14280	2.11171			Aa_trans|Glucokinase
FFUJ_03112	2.10153			DUF155
FFUJ_07954	2.10022			FAD_binding_4|BBE
FFUJ_00834	2.099			Pep_M12B_propep|Reprolysin_5|Disintegrin
FFUJ_10041	2.09839	K00826	E2.6.1.42, ilvE; branched-chain amino acid aminotransferase	Aminotran_4
FFUJ_03862	2.07952			zf-B_box|zf-MYND
FFUJ_08279	2.07948			Fringe
FFUJ_04712	2.07297	K17677	IRC3; ATP-dependent helicase IRC3	ResIII|Helicase_C
FFUJ_01376	2.07293	K12585	DIS3, RRP44; exosome complex exonuclease DIS3/RRP44	PIN_4|BSMAP|RNB|TcfC
FFUJ_11397	2.07168			ArAE_2_N|FUSC_2|ArAE_2
FFUJ_02488	2.06702	K12396	AP3D; AP-3 complex subunit delta	Adaptin_N
FFUJ_12565	2.06677			Homeobox_KN|Elf1|zf-C2H2_4|zf-met|HTH_Tnp_Tc5
FFUJ_03857	2.05968	K02219	CKS1; cyclin-dependent kinase regulatory subunit CKS1	CKS
FFUJ_04068	2.05399	K00480	E1.14.13.1; salicylate hydroxylase	FAD_binding_3|Phage_tail_2
FFUJ_01038	2.05116
FFUJ_03816	2.05063			OPT
FFUJ_09595	2.04731			DUF498
FFUJ_13655	2.04297			SieB|R3H|G-patch
FFUJ_04062	2.02703			MA3|DUF3526|ABM|FemAB_like
FFUJ_01808	2.01585
FFUJ_02538	2.01543	K13118	DGCR14; protein DGCR14	Es2
FFUJ_05514	2.0136
FFUJ_02734	2.00764	K08736	MSH3; DNA mismatch repair protein MSH3	MutS_I|MutS_II|MutS_III|DUF4911|MutS_IV|MutS_V
FFUJ_10071	2.00205	K01885	EARS, gltX; glutamyl-tRNA synthetase	tRNA-synt_1c|tRNA-synt_1c_C

## Sheet: Table S2D
F. fujikuroi. Repressed genes in carS dark vs WT dark
Gene ID	Fold-change	1/Fold-change	KO ID	KO Description	PFAM Domains
FFUJ_00006	0.00625554	159.858			p450
FFUJ_00004	0.00931887	107.309			MFS_1
FFUJ_00007	0.00942684	106.08			p450
FFUJ_00005	0.0102067	97.9749			FAD_binding_4|BBE
FFUJ_14801	0.0175377	57.0202
FFUJ_00008	0.0227424	43.9707			DUF982|Dimerisation|Methyltransf_2
FFUJ_10626	0.0235743	42.419			Glyco_transf_34
FFUJ_06747	0.0236864	42.2184			MFS_1
FFUJ_08866	0.0253533	39.4425			adh_short_C2
FFUJ_03450	0.0293802	34.0365			Fic
FFUJ_12834	0.0303216	32.9798			Sulfatase
FFUJ_00003	0.0334315	29.9119			AMP-binding|AMP-binding_C|PP-binding|Condensation|Condensation|AMP-binding|PP-binding|Condensation|AMP-binding|AMP-binding_C|PP-binding|Condensation|AMP-binding|PP-binding|Condensation
FFUJ_00009	0.0343949	29.074			DUF3425|Cyt-b5
FFUJ_04797	0.0358667	27.881			ABC_tran|ABC_tran_Xtn|ABC_tran|DUF3710
FFUJ_11371	0.0390055	25.6374			Abhydrolase_3
FFUJ_06745	0.0426882	23.4257			NmrA
FFUJ_03458	0.0428717	23.3254			AA_permease_2
FFUJ_08055	0.0474802	21.0614	K01266	dmpA, dap; D-aminopeptidase	Peptidase_S58
FFUJ_03645	0.0486404	20.559	K01279	TPP1, CLN2; tripeptidyl-peptidase I	Pro-kuma_activ|Peptidase_S8
FFUJ_10795	0.0487072	20.5308			ABC_membrane|ABC_tran|ABC_membrane|ABC_tran
FFUJ_11323	0.0491692	20.3379
FFUJ_02349	0.0507464	19.7058			GFO_IDH_MocA
FFUJ_11980	0.0546169	18.3094			ABC_membrane|ABC_tran
FFUJ_10318	0.0550856	18.1536
FFUJ_09374	0.0572429	17.4694			CBM_20
FFUJ_10200	0.0577062	17.3292	K00838	ARO8; aromatic amino acid aminotransferase I / 2-aminoadipate transaminase	Aminotran_1_2
FFUJ_06746	0.0610494	16.3802			Zn_clus|Fungal_trans
FFUJ_09918	0.0611366	16.3568			Nucleotid_trans
FFUJ_11480	0.0627979	15.9241			B_lectin|B_lectin|BofC_C
FFUJ_03721	0.063827	15.6674			PBP_like_2
FFUJ_06401	0.0646619	15.4651			Glyco_hydro_75|Glyco_hydro_75
FFUJ_01948	0.0663376	15.0744
FFUJ_10761	0.0688729	14.5195			AAA
FFUJ_11062	0.0696989	14.3474			OPT|Gryzun-like
FFUJ_07484	0.0706993	14.1444			Acyl_transf_3
FFUJ_03455	0.072452	13.8022			Chitin_bind_1|Polysacc_deac_1|Chitin_bind_1|Chitin_bind_1
FFUJ_12654	0.0753708	13.2677			GrpB
FFUJ_05494	0.0773347	12.9308			Acetyltransf_1
FFUJ_08678	0.0773363	12.9305	K00819	rocD, OAT; ornithine--oxo-acid transaminase	Aminotran_3
FFUJ_11945	0.0792069	12.6252	K00844	HK; hexokinase	Hexokinase_1|Hexokinase_2
FFUJ_12470	0.0808342	12.371			DUF2156
FFUJ_06878	0.086912	11.5059			PhzC-PhzF
FFUJ_10924	0.087186	11.4697			Galactosyl_T
FFUJ_11575	0.0888497	11.255			Epimerase
FFUJ_03678	0.0938109	10.6597	K00988	APA1_2; ATP adenylyltransferase	PyocinActivator|ATP_transf
FFUJ_03393	0.0957416	10.4448			Acetyltransf_10
FFUJ_01929	0.0976247	10.2433			Epimerase|GDP_Man_Dehyd
FFUJ_14038	0.0998904	10.011			Aldo_ket_red|TRI9
FFUJ_02295	0.100002	9.99981	K07734	paiB; transcriptional regulator	FMN_bind_2
FFUJ_10052	0.100234	9.97661			Aldedh
FFUJ_12144	0.10083	9.91773			Ribonuc_L-PSP
FFUJ_04634	0.105224	9.50351			Acetyltransf_1
FFUJ_14542	0.1059	9.4429	K00306	PIPOX; sarcosine oxidase / L-pipecolate oxidase	DAO
FFUJ_00010	0.107012	9.34471	K00667	FAS2; fatty acid synthase subunit alpha, fungi type	GDP_Man_Dehyd|ketoacyl-synt|Ketoacyl-synt_C
FFUJ_12143	0.109828	9.10513	K00129	E1.2.1.5; aldehyde dehydrogenase (NAD(P)+)	Aldedh
FFUJ_12471	0.11282	8.86371			Methyltransf_7
FFUJ_02077	0.114855	8.70666	K13367	FMS1; polyamine oxidase	Amino_oxidase
FFUJ_12021	0.116582	8.57764			ABC_membrane|RebB|ABC_tran|ABC_membrane|ABC_tran
FFUJ_02308	0.11733	8.52299			Zn_clus|Fungal_trans_2
FFUJ_10053	0.11918	8.39064			MFS_1
FFUJ_03904	0.120213	8.31854
FFUJ_10050	0.125454	7.97105			Methyltransf_7
FFUJ_08826	0.131212	7.62126			EutQ
FFUJ_09490	0.131846	7.58458			AAA
FFUJ_11314	0.133365	7.49823
FFUJ_00260	0.133762	7.47597
FFUJ_14752	0.134566	7.43128			Fungal_trans_2
FFUJ_10627	0.135232	7.39469			Fungal_trans_2|HrpB1_HrpK
FFUJ_08095	0.136066	7.34937			Methyltransf_23
FFUJ_12833	0.136547	7.32348			SIS|Sulfotransfer_3
FFUJ_00021	0.137119	7.29294			DJ-1_PfpI
FFUJ_10054	0.138024	7.24512			FSH1
FFUJ_06788	0.139269	7.18033			DUF4238|PI3_PI4_kinase|TPD52
FFUJ_10058	0.140071	7.13924			ketoacyl-synt|Ketoacyl-synt_C|KAsynt_C_assoc|Acyl_transf_1|PS-DH|Methyltransf_12|KR|PP-binding|Condensation|HxxPF_rpt|AMP-binding|AMP-binding_C|PP-binding|NAD_binding_4
FFUJ_10055	0.140332	7.12594			Asp
FFUJ_14739	0.141086	7.08786	K14709	SLC39A1_2_3, ZIP1_2_3; solute carrier family 39 (zinc transporter), member 1/2/3	Zip
FFUJ_03644	0.141386	7.07284			Asp
FFUJ_00012	0.141673	7.05849			bZIP_1|Ank|Ank_4|V-ATPase_H_N|Ank_3
FFUJ_10517	0.142085	7.03802	K04618	GAOA; galactose oxidase	F5_F8_type_C|Glyoxal_oxid_N|Kelch_1|Glyoxal_oxid_N|Kelch_4|DUF1929
FFUJ_10319	0.142112	7.0367			HET|DUF563|HET
FFUJ_10051	0.142502	7.01747			p450
FFUJ_06457	0.143394	6.97378			SesA|TPR_1|TPR_1
FFUJ_09690	0.14506	6.89371			Amidase
FFUJ_08849	0.145956	6.85136			DUF4821|Acetyltransf_7
FFUJ_01333	0.1487	6.72493			GFA|GFA
FFUJ_03473	0.149962	6.66835	K00306	PIPOX; sarcosine oxidase / L-pipecolate oxidase	DAO
FFUJ_08932	0.15017	6.65911			ComA|DUF2542
FFUJ_09278	0.151982	6.57974
FFUJ_14727	0.15315	6.52953
FFUJ_10056	0.153813	6.5014	K03233	EEF1G; elongation factor 1-gamma	GST_N|GST_C
FFUJ_13051	0.15769	6.34157			ETRAMP
FFUJ_06458	0.157776	6.3381
FFUJ_10181	0.159049	6.28738			Fructosamin_kin
FFUJ_06504	0.159987	6.25049	K03549	kup; KUP system potassium uptake protein	K_trans
FFUJ_13132	0.159994	6.25023			Methyltransf_23|DUF2194
FFUJ_12853	0.160494	6.23077
FFUJ_13996	0.160721	6.22196			Hydrophobin
FFUJ_02118	0.161296	6.19979			MFS_1
FFUJ_10126	0.162482	6.15454			RXLR|AJAP1_PANP_C|Podoplanin
FFUJ_14123	0.163795	6.10521
FFUJ_06667	0.164815	6.06741			SBP_bac_6
FFUJ_14652	0.165294	6.04981			adh_short|Thioredoxin|GCN5L1|YdaS_antitoxin
FFUJ_11063	0.169977	5.88315	K00306	PIPOX; sarcosine oxidase / L-pipecolate oxidase	DAO
FFUJ_03399	0.172647	5.79215	K05349	bglX; beta-glucosidase	Glyco_hydro_3|Glyco_hydro_3_C|Fn3-like
FFUJ_14119	0.173354	5.76856	K13239	PECI; peroxisomal 3,2-trans-enoyl-CoA isomerase	ECH_1
FFUJ_04116	0.174731	5.72307	K07759	PARG; poly(ADP-ribose) glycohydrolase	PARG_cat
FFUJ_14665	0.174861	5.71883			Methyltransf_11
FFUJ_00815	0.177393	5.6372			Zn_clus|Fungal_trans_2
FFUJ_12832	0.17859	5.59943	K01415	ECE; endothelin-converting enzyme	Peptidase_M13_N|DUF1542|Peptidase_M13
FFUJ_10202	0.178613	5.59869			HpcH_HpaI
FFUJ_10192	0.179225	5.57959			Polysacc_deac_1
FFUJ_00577	0.179676	5.56557			ABC_membrane|ABC_tran|ABC_membrane|ABC_tran
FFUJ_01729	0.179969	5.55651			BTB
FFUJ_10163	0.181219	5.51817			NAD_binding_8
FFUJ_03382	0.182024	5.49378
FFUJ_13964	0.185846	5.3808			ADH_N_assoc|ADH_N|Lyase_1|ADH_zinc_N
FFUJ_14634	0.186118	5.37293
FFUJ_02036	0.186575	5.35977			Hemerythrin
FFUJ_12835	0.186583	5.35954			Glyco_hydro_65N|Glyco_hydro_65m|Glyco_hydro_65m|Glyco_hydro_65C|F5_F8_type_C
FFUJ_12976	0.187619	5.32994			VIT|VWA_3
FFUJ_14101	0.188476	5.30573			GST_N|GST_C
FFUJ_07565	0.191327	5.22666	K01637	E4.1.3.1, aceA; isocitrate lyase	ICL
FFUJ_12863	0.19155	5.22058			HET
FFUJ_10678	0.191942	5.20992			Sugar_tr|DUF21
FFUJ_08066	0.191994	5.20851			Acyl-CoA_dh_N|Acyl-CoA_dh_M|Acyl-CoA_dh_1|Prot_ATP_ID_OB
FFUJ_10588	0.194109	5.15174			Bul1_C
FFUJ_11771	0.195762	5.10825
FFUJ_05611	0.196059	5.1005			Zn_clus
FFUJ_05496	0.196419	5.09114			Zn_clus|Fungal_trans_2
FFUJ_12445	0.198272	5.04359			Antibiotic_NAT
FFUJ_00153	0.1988	5.03018			NACHT
FFUJ_10104	0.198949	5.02642			RGS
FFUJ_03864	0.198952	5.02635	K00326	E1.6.2.2; cytochrome-b5 reductase	FAD_binding_6|NAD_binding_1
FFUJ_06710	0.199544	5.01142			DAO
FFUJ_12536	0.199663	5.00844			Zn_clus|Fungal_trans
FFUJ_12909	0.199996	5.00011			DUF4512|PAN_4|MANEC
FFUJ_07137	0.201064	4.97353			Glyoxalase
FFUJ_11638	0.201172	4.97088			Zn_clus|Fungal_trans_2
FFUJ_00162	0.201519	4.9623			Abhydrolase_1
FFUJ_14030	0.201578	4.96086			CBM_4_9
FFUJ_10057	0.204123	4.89901			DUF1100
FFUJ_00026	0.20517	4.87401			MARVEL|Flp_Fap|DUF4231
FFUJ_07642	0.205237	4.87243	K09935	K09935; uncharacterized protein	DUF1768
FFUJ_12607	0.20714	4.82765			Acetyltransf_3
FFUJ_07256	0.212234	4.71177			Methyltransf_23
FFUJ_02294	0.212794	4.69938			Acetyltransf_1
FFUJ_07518	0.216858	4.61132			Acetyltransf_1
FFUJ_00088	0.222376	4.4969			Helo_like_N|Baculo_PEP_C|DUF1664|Reo_sigmaC|Ank_2
FFUJ_09074	0.223679	4.4707			zf-C2H2|zf-C2H2|AT_hook
FFUJ_12802	0.225388	4.4368			MFS_1
FFUJ_05481	0.227369	4.39813			Aldo_ket_red|HGD-D
FFUJ_11643	0.227846	4.38893			adh_short_C2
FFUJ_14773	0.227996	4.38604			GPDPase_memb|DUF3712
FFUJ_10246	0.228937	4.36802			PAN_3
FFUJ_13783	0.230135	4.34528			DUF2205|SKA2|DUF972|FlaC_arch|bZIP_1|JIP_LZII
FFUJ_11642	0.2307	4.33463			Amidase
FFUJ_06730	0.232189	4.30684	K15389	APDG; acyl-CoA dehydrogenase	Acyl-CoA_dh_N|Acyl-CoA_dh_M|Acyl-CoA_dh_1
FFUJ_08032	0.232688	4.2976			Methyltransf_23
FFUJ_12060	0.232714	4.29712			Zn_clus|Fungal_trans
FFUJ_02314	0.234105	4.27158			DUF4345|DUF4440|DUF2065
FFUJ_08026	0.234287	4.26827			PAN_1|Glyco_transf_5|PAN_1
FFUJ_03184	0.237276	4.2145			AMP-binding|AMP-binding_C
FFUJ_14857	0.238204	4.19808			UNC-93
FFUJ_11996	0.239675	4.17232			NRDD|Radical_SAM|Fer4_14
FFUJ_14866	0.241898	4.13398			DUF4267
FFUJ_14774	0.243319	4.10983			Adaptin_N
FFUJ_09300	0.243429	4.10798
FFUJ_05777	0.243707	4.10329			Zn_clus|Fungal_trans
FFUJ_02119	0.245537	4.07271			Zn_clus|Fungal_trans
FFUJ_14213	0.245732	4.06947	K03457	TC.NCS1; nucleobase:cation symporter-1, NCS1 family	Transp_cyt_pur|Sm_multidrug_ex
FFUJ_09919	0.246019	4.06473
FFUJ_05996	0.24668	4.05384			adh_short_C2
FFUJ_11841	0.247071	4.04741	K03327	TC.MATE, SLC47A, norM, mdtK, dinF; multidrug resistance protein, MATE family	MatE|MatE
FFUJ_00906	0.24715	4.04612
FFUJ_02039	0.247641	4.03811			PRCC|PAN_4
FFUJ_10198	0.249259	4.01188	K00480	E1.14.13.1; salicylate hydroxylase	FAD_binding_3|FAD_binding_3
FFUJ_14591	0.252251	3.96431
FFUJ_10102	0.252578	3.95918			YhhN
FFUJ_07466	0.255827	3.90889			Aldo_ket_red
FFUJ_13116	0.256278	3.90202			Beta-lactamase
FFUJ_09139	0.256847	3.89337			Zn_clus|Fungal_trans_2
FFUJ_14017	0.258073	3.87488			GST_N|GST_C
FFUJ_06505	0.259141	3.8589
FFUJ_08543	0.260218	3.84294			APH|MITF_TFEB_C_3_N
FFUJ_03774	0.260443	3.83961
FFUJ_03865	0.260774	3.83474	K01469	OPLAH, OXP1, oplAH; 5-oxoprolinase (ATP-hydrolysing)	Hydant_A_N|Hydantoinase_A|Hydantoinase_B
FFUJ_11757	0.261023	3.83108			DJ-1_PfpI
FFUJ_12837	0.261748	3.82047			Peptidase_S8
FFUJ_07252	0.262994	3.80237			Pyridoxal_deC|ACD
FFUJ_03647	0.263581	3.7939
FFUJ_14212	0.263952	3.78856			DIOX_N|2OG-FeII_Oxy
FFUJ_04289	0.264004	3.78783	K17759	AIBP, nnrE; NAD(P)H-hydrate epimerase	HTH_20|YjeF_N|ABC_sub_bind
FFUJ_03646	0.265941	3.76023
FFUJ_04896	0.265984	3.75963			Acetyltransf_9
FFUJ_13769	0.267543	3.73772
FFUJ_07816	0.270431	3.69781			Pkinase|Pkinase
FFUJ_10660	0.270432	3.69778			Zn_clus
FFUJ_05270	0.27108	3.68895			Abhydrolase_3
FFUJ_00041	0.274114	3.64811			zf-C2H2|zf-C2H2|Fungal_trans
FFUJ_00037	0.27609	3.62201			HGTP_anticodon|DUF2236
FFUJ_14522	0.276989	3.61025	K07748	E1.1.1.170, NSDHL, ERG26; sterol-4alpha-carboxylate 3-dehydrogenase (decarboxylating)	3Beta_HSD
FFUJ_12573	0.277802	3.59968			Imm48|HD
FFUJ_03873	0.278604	3.58932			MFS_1
FFUJ_02504	0.278823	3.58651			bZIP_2
FFUJ_14234	0.278877	3.58581			NACHT
FFUJ_09647	0.279936	3.57224			DUF4140|DUF4139
FFUJ_10218	0.279942	3.57217			MCRA|DEP
FFUJ_14616	0.280638	3.56331			Cyclase
FFUJ_06794	0.282083	3.54506			Aldedh
FFUJ_12977	0.283372	3.52893			Peptidase_S8|PLDc_3
FFUJ_14523	0.283637	3.52563			Zn_clus|Fungal_trans_2|Iron_traffic
FFUJ_11645	0.285294	3.50516	K00306	PIPOX; sarcosine oxidase / L-pipecolate oxidase	DAO
FFUJ_11861	0.286524	3.4901			IDO|IDO|FAD_binding_1|NAD_binding_1|Cyt-b5
FFUJ_05549	0.287105	3.48305			VIT|DUF1655|VWA_3
FFUJ_14175	0.287236	3.48145			Amino_oxidase|DUF4616
FFUJ_03578	0.287734	3.47543
FFUJ_10191	0.287806	3.47456			adh_short_C2
FFUJ_14539	0.288134	3.47061	K03377	CASD1; N-acetylneuraminate 9-O-acetyltransferase	Cas1_AcylT
FFUJ_00236	0.289704	3.4518	K01647	CS, gltA; citrate synthase	Citrate_synt
FFUJ_13932	0.289905	3.44941			MFS_1
FFUJ_10981	0.291826	3.4267
FFUJ_10962	0.292512	3.41866			adh_short
FFUJ_03677	0.293443	3.40782	K01834	PGAM, gpmA; 2,3-bisphosphoglycerate-dependent phosphoglycerate mutase	His_Phos_1|His_Phos_1
FFUJ_11612	0.294037	3.40093	K15877	CYP55; fungal nitric oxide reductase	p450|p450
FFUJ_02315	0.294418	3.39653			SMP|SMP|Ifi-6-16
FFUJ_02750	0.295943	3.37903			Homeobox
FFUJ_08165	0.296974	3.36729
FFUJ_13870	0.297308	3.36352
FFUJ_01251	0.298402	3.35118			ABM
FFUJ_01624	0.299185	3.34241	K17069	MET17; O-acetylhomoserine/O-acetylserine sulfhydrylase	Cys_Met_Meta_PP
FFUJ_12574	0.299577	3.33804			AAA_16|Ank_2
FFUJ_00036	0.299856	3.33494			Terpene_synth_C
FFUJ_06351	0.300168	3.33147			COesterase|COesterase
FFUJ_06487	0.300711	3.32545	K01892	HARS, hisS; histidyl-tRNA synthetase	tRNA-synt_His|DUF1451|HGTP_anticodon
FFUJ_09183	0.302123	3.30991			Peptidase_M56|DUF2206
FFUJ_04796	0.302635	3.30431			ABC_membrane|ABC_tran|ABC_membrane|ABC_tran
FFUJ_10313	0.304529	3.28376			ADH_N|ADH_zinc_N
FFUJ_00635	0.304791	3.28094
FFUJ_09258	0.304987	3.27883			Zn_clus|Fungal_trans
FFUJ_08825	0.306725	3.26024			DUF3445
FFUJ_14850	0.308014	3.2466			Peptidase_S8
FFUJ_10197	0.30835	3.24307			Oxidored_FMN
FFUJ_14120	0.308405	3.24249			Zn_clus|Fungal_trans|Fungal_trans
FFUJ_10862	0.309172	3.23445			MFS_1|Spore_III_AF|CytochromB561_N|MFS_1
FFUJ_03959	0.309371	3.23236			Cupin_4|Alpha_GJ|PAN_1
FFUJ_14034	0.312117	3.20392			DHDPS
FFUJ_07297	0.313116	3.1937			DUF2457
FFUJ_12981	0.313627	3.1885
FFUJ_12602	0.315661	3.16795			Zn_clus|Fungal_trans_2
FFUJ_14694	0.316577	3.15879	K01193	INV, sacA; beta-fructofuranosidase	Glyco_hydro_32N|Glyco_hydro_32C
FFUJ_11179	0.317536	3.14925			Fungal_trans
FFUJ_04886	0.320901	3.11623			RTA1|7tm_1|DUF3339
FFUJ_01709	0.321924	3.10633			Sulfatase|DUF4976|DUF4994|Choline_sulf_C
FFUJ_10710	0.322283	3.10286			Glyco_hydro_16
FFUJ_07056	0.32252	3.10058			2OG-FeII_Oxy_3
FFUJ_14233	0.322889	3.09704			SNF2_N|FYVE_2|zf-C3HC4|Helicase_C
FFUJ_07465	0.324507	3.0816	K00459	ncd2, npd; nitronate monooxygenase	NMO
FFUJ_14278	0.324919	3.07769			Polyketide_cyc2
FFUJ_12839	0.32609	3.06664			PNP_UDP_1|NB-ARC|TPR_12|TPR_10
FFUJ_11776	0.326535	3.06246	K11416	SIRT6, SIR2L6; mono-ADP-ribosyltransferase sirtuin 6	SIR2|SIR2
FFUJ_11994	0.32656	3.06222	K00826	E2.6.1.42, ilvE; branched-chain amino acid aminotransferase	Aminotran_4
FFUJ_10513	0.327169	3.05652
FFUJ_00634	0.327281	3.05548	K00128	ALDH; aldehyde dehydrogenase (NAD+)	Aldedh
FFUJ_04143	0.328057	3.04825
FFUJ_13821	0.330316	3.0274			Clr5|TPR_12
FFUJ_01086	0.331435	3.01718			DUF4291
FFUJ_03841	0.33519	2.98338			2OG-FeII_Oxy_3|GTP_cyclohydroI
FFUJ_06415	0.337545	2.96257
FFUJ_09261	0.33905	2.94942			MFS_1
FFUJ_14708	0.339963	2.9415			HLH
FFUJ_10332	0.340152	2.93987
FFUJ_02112	0.340886	2.93353			ADH_N|PALP|ADH_zinc_N
FFUJ_08867	0.34196	2.92432
FFUJ_01159	0.344358	2.90396
FFUJ_10325	0.344644	2.90154
FFUJ_12124	0.345173	2.8971			AA_permease_2
FFUJ_10699	0.345558	2.89387	K08257	E3.2.1.101; mannan endo-1,6-alpha-mannosidase	Glyco_hydro_76
FFUJ_04949	0.346503	2.88598			Methyltransf_23
FFUJ_03717	0.346532	2.88574			Fungal_trans_2
FFUJ_10493	0.346599	2.88518			MFS_1
FFUJ_14713	0.347008	2.88178			bZIP_1
FFUJ_06453	0.347265	2.87964			DUF561
FFUJ_09322	0.347962	2.87388			DUF2785
FFUJ_11637	0.348109	2.87267			DUF1100
FFUJ_11230	0.349078	2.86469			p450|p450
FFUJ_06789	0.350217	2.85537			HeLo
FFUJ_09334	0.352714	2.83516			Sugar_tr
FFUJ_09999	0.354609	2.82001			SMP_LBD|C2
FFUJ_03922	0.355588	2.81224			Glyco_hydro_3|Glyco_hydro_3_C
FFUJ_12664	0.358265	2.79123			Abhydrolase_6
FFUJ_12118	0.359793	2.77937			PALP|Rhodanese
FFUJ_09841	0.36026	2.77577			Aldolase_II
FFUJ_03613	0.36107	2.76955			PAN_1
FFUJ_11432	0.36125	2.76817			DUF3040
FFUJ_11995	0.362429	2.75916			DUF4699|zf-C2H2_4|HTH_Tnp_Tc5
FFUJ_09657	0.362447	2.75903
FFUJ_12117	0.363685	2.74963			MFS_1|MFS_1
FFUJ_07055	0.363692	2.74958	K03293	TC.AAT; amino acid transporter, AAT family	AA_permease
FFUJ_09114	0.363841	2.74845	K01426	E3.5.1.4, amiE; amidase	Amidase
FFUJ_01711	0.364257	2.74531
FFUJ_06414	0.365079	2.73913			Vps55
FFUJ_07416	0.366694	2.72707			Glyoxalase
FFUJ_10923	0.367598	2.72036
FFUJ_13814	0.369107	2.70924			CFEM|Serglycin|DUF2708
FFUJ_13653	0.369885	2.70354	K09506	DNAJA5; DnaJ homolog subfamily A member 5	DnaJ|RPT|zf-C3HC|zf-C2H2_jaz|zf-C2H2
FFUJ_00814	0.370019	2.70257
FFUJ_12735	0.371298	2.69325			FAT|DUF4158|CHAT
FFUJ_04388	0.372667	2.68336			Tyrosinase
FFUJ_08984	0.373596	2.67669			Allexi_40kDa|NPV_P10|ABC_tran_CTD
FFUJ_05840	0.374729	2.66859	K00600	glyA, SHMT; glycine hydroxymethyltransferase	SHMT
FFUJ_14590	0.374799	2.66809			MFS_1
FFUJ_14588	0.375148	2.66562			AMP-binding|PP-binding|NAD_binding_4
FFUJ_14648	0.376463	2.6563	K00129	E1.2.1.5; aldehyde dehydrogenase (NAD(P)+)	Aldedh
FFUJ_00563	0.376607	2.65529
FFUJ_14573	0.376656	2.65494			MFS_1|MFS_1
FFUJ_07222	0.377736	2.64735
FFUJ_14116	0.380034	2.63134			Zn_clus|Fungal_trans
FFUJ_10194	0.381639	2.62028	K01426	E3.5.1.4, amiE; amidase	Amidase
FFUJ_09501	0.382253	2.61607			ADP_ribosyl_GH
FFUJ_13131	0.385213	2.59596
FFUJ_01907	0.385812	2.59194
FFUJ_01950	0.386741	2.58571			Abhydrolase_1
FFUJ_13035	0.387611	2.57991			ECH_1|UPF0444
FFUJ_06500	0.387823	2.5785	K00485	FMO; dimethylaniline monooxygenase (N-oxide forming)	FMO-like
FFUJ_09071	0.389642	2.56646			F-box-like
FFUJ_04482	0.391998	2.55103			DUF1774
FFUJ_09161	0.39233	2.54887			Zn_clus|Fungal_trans
FFUJ_01429	0.393005	2.5445			Alpha-amylase|Ig_4|Malt_amylase_C
FFUJ_05207	0.39355	2.54097			Cyclase
FFUJ_13238	0.397008	2.51884			LRR_6|LRR_6|LRR_6
FFUJ_02098	0.397779	2.51396			Macoilin|HLH
FFUJ_11175	0.397785	2.51392	K06978	K06978; uncharacterized protein	Peptidase_S15|PepX_C
FFUJ_03905	0.399559	2.50276	K00059	fabG; 3-oxoacyl-[acyl-carrier protein] reductase	adh_short
FFUJ_09209	0.399603	2.50248			Sporozoite_P67
FFUJ_09810	0.400011	2.49993			Asp|Sirohm_synth_M
FFUJ_10520	0.400205	2.49872			SnoaL
FFUJ_08078	0.400768	2.49521			Zn_clus
FFUJ_12562	0.401124	2.493			Amidohydro_3
FFUJ_09009	0.401388	2.49135	K07005	K07005; uncharacterized protein	Pyridox_ox_2
FFUJ_07973	0.401742	2.48916			Sugar_tr
FFUJ_08361	0.402185	2.48642	K10582	UBE2Q; ubiquitin-conjugating enzyme E2 Q	PARP|UQ_con
FFUJ_12736	0.403262	2.47978
FFUJ_06755	0.405387	2.46678	K03457	TC.NCS1; nucleobase:cation symporter-1, NCS1 family	Transp_cyt_pur
FFUJ_03866	0.406354	2.46091			Fungal_trans
FFUJ_09778	0.406777	2.45835			MFS_1|DUF3040|DUF2583
FFUJ_00116	0.40687	2.45779			Transferase
FFUJ_14372	0.408141	2.45013			MFS_1|MFS_1
FFUJ_03764	0.40815	2.45008			AAA
FFUJ_02578	0.411063	2.43272			VHL|DPPIV_N|Peptidase_S9
FFUJ_10945	0.41185	2.42807			ICMT
FFUJ_00011	0.413477	2.41851			Aminotran_4
FFUJ_03576	0.413847	2.41635			adh_short|Flavin_Reduct
FFUJ_06615	0.413859	2.41628			Pkinase|FYRC
FFUJ_10006	0.416226	2.40254
FFUJ_13072	0.41733	2.39619			NMO
FFUJ_09448	0.417347	2.39609			HET
FFUJ_11431	0.417668	2.39424			F-box-like
FFUJ_09519	0.418335	2.39043			Cutinase|CCDC24
FFUJ_11226	0.418361	2.39028			Zn_clus
FFUJ_02980	0.419069	2.38624			Glyco_hydro_16|Pentapeptide_2|Pentapeptide_2
FFUJ_06213	0.420929	2.3757	K01638	aceB, glcB; malate synthase	Malate_synthase
FFUJ_11206	0.421423	2.37291			Zn_clus|Gal4_dimer|Fungal_trans
FFUJ_10195	0.421636	2.37171			FAD_binding_3|Phe_hydrox_dim
FFUJ_03807	0.422397	2.36744	K19069	CDH; cellobiose dehydrogenase (acceptor)	CDH-cyt|GMC_oxred_N|GMC_oxred_C
FFUJ_06112	0.423663	2.36037			GMC_oxred_N|GMC_oxred_C
FFUJ_11252	0.424327	2.35667			Amidohydro_1|Ntox43
FFUJ_09726	0.425267	2.35147	K10639	CCNB1IP1, HEI10; E3 ubiquitin-protein ligase CCNP1IP1	Mito_carr|Occludin_ELL|APG6|Spc24|EMP24_GP25L|DUF948|DUF972|IncA|FlaC_arch
FFUJ_06049	0.425423	2.3506	K00306	PIPOX; sarcosine oxidase / L-pipecolate oxidase	DAO|tRNA_anti_2
FFUJ_02328	0.425925	2.34783	K00894	ETNK, EKI; ethanolamine kinase	Choline_kinase
FFUJ_09297	0.428352	2.33453
FFUJ_08065	0.429429	2.32868			p450
FFUJ_12098	0.431511	2.31744			Fungal_trans
FFUJ_10404	0.431571	2.31712			MFS_1|DUF21
FFUJ_09118	0.431691	2.31647	K16261	YAT; yeast amino acid transporter	AA_permease|ABC_trans_CmpB
FFUJ_06338	0.431775	2.31602			ABC_trans_N|ABC_tran|ABC2_membrane|PDR_CDR|ABC_tran|ABC2_membrane|PDR_CDR
FFUJ_10944	0.432835	2.31035
FFUJ_09324	0.433012	2.3094			PBP
FFUJ_07718	0.433304	2.30785
FFUJ_06077	0.433565	2.30646			NMO
FFUJ_14610	0.433718	2.30564	K13953	adhP; alcohol dehydrogenase, propanol-preferring	ADH_N|ADH_zinc_N
FFUJ_02542	0.433938	2.30448			CENP-F_leu_zip|Spc7|Prefoldin|TFR_dimer
FFUJ_11878	0.434251	2.30282
FFUJ_10887	0.436756	2.28961	K01190	lacZ; beta-galactosidase	Glyco_hydro_2_N|Glyco_hydro_2|Glyco_hydro_2_C|DUF4981|Bgal_small_N
FFUJ_12910	0.437298	2.28677	K01647	CS, gltA; citrate synthase	Citrate_synt
FFUJ_06172	0.43752	2.28561
FFUJ_00296	0.438321	2.28143			Nucleocapsid-N
FFUJ_10369	0.438443	2.2808	K09705	K09705; uncharacterized protein	Cupin_5
FFUJ_12542	0.438461	2.28071
FFUJ_10967	0.438926	2.27829			DUF4246|2OG-FeII_Oxy_3
FFUJ_02789	0.439474	2.27545
FFUJ_14868	0.44059	2.26968			MOSC_N|MOSC
FFUJ_05723	0.440951	2.26783			Zn_clus|BAR_3_WASP_bdg
FFUJ_10874	0.441452	2.26525			GATA
FFUJ_02356	0.441501	2.265			DUF3245|PBP1_TM
FFUJ_12554	0.441752	2.26371			DUF3324|CBM_4_9
FFUJ_02334	0.443188	2.25638			Zn_clus|Fungal_trans
FFUJ_00467	0.443323	2.25569			Hemerythrin
FFUJ_07439	0.445353	2.24541			HAD_2
FFUJ_03900	0.445529	2.24452			PAN_3
FFUJ_01712	0.44585	2.24291			GFA
FFUJ_06882	0.44585	2.24291	K09580	PDIA1, P4HB; protein disulfide-isomerase A1	Thioredoxin|Thioredoxin_6|Thioredoxin
FFUJ_10700	0.446394	2.24017			Auxin_repressed
FFUJ_10757	0.446487	2.23971			DUF2665|Cu-oxidase_3|Cu-oxidase_2
FFUJ_14765	0.44702	2.23704			Lipase_GDSL_2
FFUJ_11153	0.447311	2.23558			7TM_GPCR_Sri|Orai-1
FFUJ_04481	0.448183	2.23123
FFUJ_12586	0.450722	2.21866	K01178	SGA1; glucoamylase	Glyco_hydro_15|CBM_20|Kelch_2
FFUJ_14369	0.451185	2.21639	K00276	AOC3, AOC2, tynA; primary-amine oxidase	Cu_amine_oxidN2|Cu_amine_oxidN3|Cu_amine_oxid
FFUJ_12481	0.45359	2.20464			DAO|Sigma70_r4_2
FFUJ_09330	0.454159	2.20187			ApbA|ApbA_C
FFUJ_06374	0.454304	2.20117			Mucin|PAN_1
FFUJ_09493	0.454956	2.19801
FFUJ_10470	0.455872	2.1936			NAD_binding_10
FFUJ_06400	0.456008	2.19295			Cellulase
FFUJ_09686	0.457128	2.18757			Glyco_trans_4_4|Glycos_transf_1
FFUJ_03381	0.459202	2.17769			Pectate_lyase_3|Pectate_lyase_3
FFUJ_01337	0.459294	2.17725			Kelch_6|Kelch_1|Kelch_5|Kelch_2
FFUJ_06818	0.462569	2.16184			MFS_1|PIRT
FFUJ_01353	0.464204	2.15423			HATPase_c_3|DNA_mis_repair
FFUJ_06517	0.468367	2.13508			Aldolase_II
FFUJ_12650	0.468565	2.13418			Sugar_tr
FFUJ_03577	0.468691	2.1336
FFUJ_05535	0.468945	2.13245			Na_H_Exchanger|Usp
FFUJ_10486	0.471069	2.12283	K20062	ART4_5_7; arrestin-related trafficking adapter 4/5/7	Arrestin_N|Arrestin_C|CotH
FFUJ_12987	0.471356	2.12154			RLL|Ank_2|Ank_2|Ank_2|Ank_2|Ank_2|Ank_2|Ank_4|Ank_2|ZZ
FFUJ_00195	0.471739	2.11982			Ank_2|Ank_2|Ank_2|Ank_2|Ank_2|Ank_2
FFUJ_03593	0.47255	2.11618
FFUJ_01910	0.473475	2.11204			DUF3659|DUF3659
FFUJ_09401	0.474322	2.10827	K15529	POA1; ADP-ribose 1 -phosphate phosphatase	Macro|DUF2793
FFUJ_04352	0.48122	2.07805			Methyltransf_6
FFUJ_06830	0.484964	2.06201			Fe-ADH|SPO22
FFUJ_04387	0.486415	2.05586			DHDPS
FFUJ_01863	0.487195	2.05257			ECH_1
FFUJ_10005	0.48787	2.04972			DUF1103
FFUJ_05837	0.490794	2.03751			SARAF|DUF3984
FFUJ_08132	0.491376	2.0351			ADH_N|ADH_zinc_N
FFUJ_06967	0.492525	2.03035			C1_1|WW|WW
FFUJ_06610	0.493363	2.02691			ApoL
FFUJ_12027	0.494009	2.02425			Abhydrolase_6
FFUJ_11482	0.49403	2.02417
FFUJ_00018	0.494211	2.02343	K17644	aflD, nor-1; norsolorinic acid ketoreductase	adh_short
FFUJ_12844	0.49499	2.02024
FFUJ_00259	0.495398	2.01858			Zn_clus|Fungal_trans
FFUJ_07104	0.495645	2.01757	K01279	TPP1, CLN2; tripeptidyl-peptidase I	Pro-kuma_activ|Peptidase_S8
FFUJ_14068	0.496209	2.01528			Zn_clus|DUF2797|Fungal_trans
FFUJ_09641	0.496588	2.01374
FFUJ_11589	0.497228	2.01115			Beta-lactamase|dDENN|Borrelia_orfD|DUF3471
FFUJ_08089	0.499183	2.00327
