# Supplementary material for: Comparative transcriptomic analysis unveils interactions between the regulatory CarS protein and light response in Fusarium
Source: BMC Genomics. 2019 Jan 21;20:67. doi: 10.1186/s12864-019-5430-x (PMC6340186; doi:10.1186/s12864-019-5430-x)
Supplement: Supplementary file 5 — Table S4. List of F. oxysporum genes influenced at least two-fold by light (Tables S4A and S4B) or by the carS mutation (C and D) sorted by their degree of activation (A and C) or repression (B and D). (XLSX 93 kb) [file 12864_2019_5430_MOESM5_ESM.xlsx]

## Sheet: Legend
Table S4. List of F. oxysporum genes influenced at least two-fold by light (Tables S4A and S4B) or by the carS mutation (Tables S4C and S4D) sorted by their degree of activation (Tables S4A and S4C) or repression (Tables S4B and S4D)

## Sheet: Table S4A
F. oxysporum. Activated genes in WT light vs WT dark
Gene ID	Fold-change	KO ID	KO Description	PFAM Domains	car genes
FOXG_11835	Inf			DUF4385
FOXG_04624	Inf			DUF1479|DUF1479
FOXG_02581	Inf
FOXG_02614	Inf
FOXG_11750	329.501			Ferritin_2
FOXG_12144	167.541	K17841	AL2; 15-cis-phytoene synthase / lycopene beta-cyclase	SQS_PSY	carRA
FOXG_12143	165.597	K15745	AL1; phytoene desaturase (3,4-didehydrolycopene-forming)	Amino_oxidase|Amino_oxidase	carB
FOXG_12142	161.534			Bac_rhodopsin	carO
FOXG_13071	130.149	K20465	OSBPL9_10_11, ORP9_10_11; oxysterol-binding protein-related protein 9/10/11	Oxysterol_BP
FOXG_09735	73.3035			Oxidored_FMN|YadA_stalk
FOXG_12145	70.3959			RPE65|PPI_Ypi1	carX
FOXG_03802	65.6722			GFA
FOXG_03570	63.6307	K01669	phrB; deoxyribodipyrimidine photo-lyase	DNA_photolyase|FAD_binding_7
FOXG_03254	60.5851			PAS_9
FOXG_02361	54.0147			Fasciclin|Fasciclin|Fasciclin|Fasciclin
FOXG_02360	44.1463			Zn_clus
FOXG_01269	43.4342			KGG|KGG|KGG|KGG|KGG|KGG
FOXG_15293	42.1608			GMC_oxred_N|GMC_oxred_C|GMC_oxred_N|GMC_oxred_C
FOXG_02731	40.5565			adh_short|adh_short
FOXG_16836	37.3162	K03781	katE, CAT, catB, srpA; catalase	Catalase|Catalase-rel
FOXG_05310	35.5513
FOXG_11729	34.9309
FOXG_12863	34.4077			DUF3140
FOXG_08913	33.8173			NAD_binding_8|Pyr_redox|DUF3452
FOXG_02358	30.8652			Abhydrolase_5|Abhydrolase_5
FOXG_15721	30.85
FOXG_07672	28.5734			RTA1
FOXG_09962	27.819			Aldo_ket_red|Dev_Cell_Death|Rhabdo_M1
FOXG_15936	27.1081			PsbW
FOXG_04476	24.8637			Fasciclin|DUF4265|Fasciclin
FOXG_10652	23.0389			ADH_N|ADH_zinc_N
FOXG_10608	22.2157	K17842	carT, CAO-2; torulene dioxygenase	RPE65	carT
FOXG_14952	19.7111	K01613	psd, PISD; phosphatidylserine decarboxylase	PS_Dcarbxylase
FOXG_16988,FOXG_16989	19.1574
FOXG_10951	18.9203			OsmC|OsmC
FOXG_08985	18.3685	K20465	OSBPL9_10_11, ORP9_10_11; oxysterol-binding protein-related protein 9/10/11	Oxysterol_BP|NDUF_B8
FOXG_03376	17.6448
FOXG_11130	17.0169
FOXG_03009	16.588			DUF2823|DUF2823
FOXG_03150	15.8065			HhH-GPD|TAFII55_N
FOXG_11715	15.764			DUF1772
FOXG_02862	15.2969
FOXG_10653	15.1704			Rieske|Pyr_redox_2|Reductase_C
FOXG_15733	15.0291			Caleosin
FOXG_00472	14.6901			adh_short|adh_short
FOXG_08697	14.6262	K03781	katE, CAT, catB, srpA; catalase	Catalase|Catalase-rel
FOXG_02789	14.5498			HhH-GPD|HhH-GPD
FOXG_02406	14.1553	K01621	xfp, xpk; xylulose-5-phosphate/fructose-6-phosphate phosphoketolase	XFP_N|XFP|XFP_C|XFP_N|XFP|XFP_C
FOXG_12807	13.9674			DUF4072
FOXG_04570	13.5272			FMO-like|DAO
FOXG_06342	13.1871			Pyrid_ox_like
FOXG_02405	12.9965	K03781	katE, CAT, catB, srpA; catalase	Catalase|Catalase-rel|DJ-1_PfpI|Catalase|Catalase-rel
FOXG_15712	12.7293			ABC_trans_N|ABC_tran|Pantoate_ligase|ABC2_membrane|PDR_CDR|ABC_tran|ABC2_membrane|PDR_CDR
FOXG_07696	12.5824			Cytochrom_B561|DUF4271
FOXG_16837	12.0716	K00387	SUOX; sulfite oxidase	Oxidored_molyb|SLBB|Mo-co_dimer
FOXG_04893	11.201			DUF3429
FOXG_15803	11.0001
FOXG_11766	10.8846			NmrA
FOXG_04984	10.6354
FOXG_02795	10.101			Molybdop_Fe4S4|Molybdopterin|SGT1|Molydop_binding|Molybdop_Fe4S4|Molybdopterin|Molydop_binding
FOXG_02060	9.93955	K02295	CRY; cryptochrome	FAD_binding_7|FAD_binding_7
FOXG_05475,FOXG_05476	9.71713
FOXG_01331	9.63791	K07119	K07119; uncharacterized protein	ADH_N_2|ADH_zinc_N|ADH_N_2|ADH_zinc_N
FOXG_11751	9.49547			Hemerythrin|Peptidase_S46|UBN2_3|Hemerythrin
FOXG_14502	9.44388
FOXG_07663	9.03672			DUF1074|Phasin_2|Apolipoprotein|TipAS
FOXG_09850	8.94164
FOXG_05356	8.91559			CsbD|CsbD|FlgT_M
FOXG_02947	8.77342			Chordopox_L2|DUF2611
FOXG_12347	8.72122
FOXG_15294	8.59418	K03781	katE, CAT, catB, srpA; catalase	Catalase|Catalase-rel|Catalase|Catalase-rel
FOXG_09507	8.50977
FOXG_08317	8.49303			Collagen_mid
FOXG_15642	8.43413			adh_short
FOXG_01309	8.37146
FOXG_12107	8.17115	K03671	trxA; thioredoxin 1	Thioredoxin
FOXG_05101	8.16153			DUF1761
FOXG_16486	8.0886			Zn_clus|Fungal_trans_2
FOXG_13883	8.07655
FOXG_07424	7.9903			adh_short
FOXG_11015	7.82071			ADH_N|ADH_zinc_N|ADH_N|ADH_zinc_N
FOXG_09796	7.69899	K07223	K07223; putative iron-dependent peroxidase	Dyp_perox
FOXG_03307	7.69755			EI24
FOXG_09098	7.62433			PALP|adh_short
FOXG_03444	7.61809	K16231	csyA; fungal type III polyketide synthase	Chal_sti_synt_N|Chal_sti_synt_C
FOXG_15734	7.54991			Aldo_ket_red|HGD-D
FOXG_04640	7.51498			Zn_clus
FOXG_15372	7.45811			adh_short|adh_short
FOXG_12392	7.35523			CoA_transf_3|FAD_binding_3
FOXG_04660	7.27481
FOXG_09754	7.23814
FOXG_04352	7.18376
FOXG_09957	7.08874			zf-C2HC5|DUF2256|Ecl1
FOXG_09966	7.01401			AMP-binding|PP-binding|Anillin_N|NAD_binding_4
FOXG_09888	6.9961			Glyco_hydro_43
FOXG_00361	6.99004	K05770	TSPO, BZRP; benzodiazapine receptor	TspO_MBR|TspO_MBR
FOXG_12052	6.95818			DUF1689|Ni_hydr_CYTB
FOXG_04329	6.92676	K01613	psd, PISD; phosphatidylserine decarboxylase	PSDC|PS_Dcarbxylase|Biotin_lipoyl_2
FOXG_05153	6.90447	K18637	AXL2; axial budding pattern protein 2	He_PIG|He_PIG|He_PIG|DUF4448|TMEM154
FOXG_05157	6.78957
FOXG_00142	6.6569	K00428	E1.11.1.5; cytochrome c peroxidase	peroxidase|peroxidase
FOXG_07101	6.58891			PS_Dcarbxylase
FOXG_02794	6.57076	K03750	moeA; molybdopterin molybdotransferase	MoeA_N|MoCF_biosynth|MoeA_C|MoeA_N|MoCF_biosynth
FOXG_10458	6.49127			P4Ha_N|DUF4449
FOXG_08385	6.47015			zf-CHCC|Oxidored_FMN
FOXG_12044	6.44375			ApbA|ApbA_C
FOXG_04939	6.41705			DUF1264
FOXG_04863	6.20865
FOXG_06197	6.02228	K07305	msrB; peptide-methionine (R)-S-oxide reductase	SelR
FOXG_05414	5.99937
FOXG_07792	5.99841			Apolipoprotein|DUF883|YtxH
FOXG_02219	5.9467			DUF1295|DUF1295
FOXG_12352	5.94637			PA_decarbox
FOXG_11427	5.78806	K08178	JEN; MFS transporter, SHS family, lactate transporter	Sugar_tr
FOXG_02369	5.78806			CHZ
FOXG_16901	5.76887			EHN
FOXG_12362	5.76776	K01078	PHO; acid phosphatase	His_Phos_2
FOXG_09276	5.6934			Mito_carr|Mito_carr|Mito_carr
FOXG_06161	5.68937
FOXG_09866	5.68811	K00354	E1.6.99.1; NADPH2 dehydrogenase	Oxidored_FMN
FOXG_07920	5.65066			CFEM
FOXG_01142	5.6408	K00027	ME2, sfcA, maeA; malate dehydrogenase (oxaloacetate-decarboxylating)	malic|Malic_M|malic|Malic_M
FOXG_14811	5.63103			DUF2967|bZIP_1|Cnn_1N|Hormone_6
FOXG_04356	5.60001	K18693	DPP1, DPPL, PLPP4_5; diacylglycerol diphosphate phosphatase / phosphatidate phosphatase	PAP2
FOXG_12279	5.51756			BPD_transp_2|PAP2
FOXG_16644	5.47633			Mem_trans
FOXG_06292	5.46897	K01702	LEU1; 3-isopropylmalate dehydratase	Aconitase|Aconitase_C
FOXG_11687	5.45723			FMN_dh
FOXG_00838	5.43142
FOXG_01369	5.41184
FOXG_05036	5.39873			DUF3305|DUF1471
FOXG_16407	5.35783			MFS_1
FOXG_17470	5.33497
FOXG_04345	5.32492			Flavin_Reduct
FOXG_06019	5.26667			adh_short|FlgD_ig
FOXG_01769	5.26145
FOXG_03326	5.225			DUF4336|DUF4336
FOXG_03562	5.16988			MT0933_antitox
FOXG_04143	5.15667			ADH_N|ADH_zinc_N
FOXG_03143	5.10535
FOXG_03788	5.09877
FOXG_13856	5.06408			C2|C2
FOXG_02809	5.05419			ADH_N|ADH_zinc_N_2|ADH_N|ADH_zinc_N_2
FOXG_04927	5.01253			DUF3292|Pex24p|VIR_N|Peroxin-22
FOXG_05564	5.00535	K00637	SOAT; sterol O-acyltransferase	MBOAT
FOXG_12133	4.99526			GST_N|GST_C_2
FOXG_04045	4.99076			cobW|cobW|CobW_C|PI3K_1B_p101|CobW_C
FOXG_05655	4.9871			RTA1|DUF3382|Glycophorin_A
FOXG_03358	4.96595
FOXG_05896	4.95536			FAD_binding_3
FOXG_04186	4.94802			PAS_3|PAS
FOXG_09938	4.94555			GATA
FOXG_06437	4.93633			SnoaL
FOXG_16822	4.90489			FAD_binding_3
FOXG_08698	4.87037
FOXG_02168	4.84515			ADH_N|ADH_zinc_N|ADH_zinc_N
FOXG_06385	4.83521	K01772	hemH, FECH; protoporphyrin/coproporphyrin ferrochelatase	Ferrochelatase|MP
FOXG_05344	4.80984
FOXG_01256	4.78378
FOXG_00184	4.78325			DUF2417|Abhydrolase_5|DUF2417
FOXG_10088	4.78308	K16342	PLA2G4, CPLA2; cytosolic phospholipase A2	PLA2_B|PLA2_B
FOXG_02423	4.7804			FMO-like|FMO-like
FOXG_17127	4.74435
FOXG_02598	4.73433	K00101	lldD; L-lactate dehydrogenase (cytochrome)	Cyt-b5|FMN_dh|Cyt-b5|FMN_dh
FOXG_12687	4.70662			DUF2183
FOXG_13709	4.68962			Fungal_trans_2|DUF935
FOXG_09029	4.63986			DJ-1_PfpI
FOXG_09757	4.63725			NmrA
FOXG_05118	4.63285			Cyt-b5|Acyl-CoA_dh_N|Acyl-CoA_dh_M|Acyl-CoA_dh_1
FOXG_00118	4.60056			SBDS|DUF4827|SBDS
FOXG_04002	4.59836			His_Phos_2
FOXG_12378	4.58296			NPP1|Auxin_BP
FOXG_05776	4.50342	K15102	SLC25A3, PHC, PIC; solute carrier family 25 (mitochondrial phosphate transporter), member 3	Mito_carr|Mito_carr|Mito_carr
FOXG_04971	4.49599	K20858	MCU; calcium uniporter protein, mitochondrial	MCU|Glyco_trans_4_4|DUF1281
FOXG_16987	4.46751			p450
FOXG_07425	4.45143			Oxidored_FMN|Pox_E2-like
FOXG_11021	4.43739
FOXG_01229	4.43336			adh_short|adh_short
FOXG_13464	4.43023			Methyltransf_23
FOXG_16799	4.41007
FOXG_15711	4.35035
FOXG_12351	4.32896
FOXG_09028	4.32884	K00002	AKR1A1, adh; alcohol dehydrogenase (NADP+)	ADH_N|ADH_zinc_N
FOXG_12750	4.32245	K09885	AQPF; aquaporin rerated protein, other eukaryote	MIP
FOXG_00282	4.3208			Glyco_hydro_15|Glyco_hydro_15
FOXG_09843	4.31769			Cupin_1|DUF4397|Cupin_1
FOXG_14290	4.31258
FOXG_04533	4.27629			Glyco_hydro_cc
FOXG_01367	4.25574			DUF21|HisKA_7TM|DUF2207|Glucos_trans_II|PLDc_N|DUF3951|PLDc_N
FOXG_10189	4.24546	K01568	PDC, pdc; pyruvate decarboxylase	TPP_enzyme_N|TPP_enzyme_M|TPP_enzyme_C
FOXG_16636	4.2429			Fe-ADH
FOXG_00475	4.22315	K15631	ABA3; molybdenum cofactor sulfurtransferase	Aminotran_5|Aminotran_5|Aminotran_5
FOXG_11714	4.21184			Arylesterase
FOXG_17157	4.20393			Fe-ADH
FOXG_10078	4.18968
FOXG_00906	4.16498
FOXG_10251	4.1578			Ish1|Ish1|Ish1|Ish1|Slx4|Ish1|Ish1|Thymopoietin|HeH|Ish1|Ish1
FOXG_03003	4.14781			MFS_1|MFS_1
FOXG_11697	4.1381
FOXG_14921	4.13034			HSP20|HSP20
CYC1	4.11688
FOXG_12850	4.11151
FOXG_16632	4.1112			adh_short|adh_short
FOXG_03770	4.09246	K10534	NR; nitrate reductase (NAD(P)H)	Oxidored_molyb|Mo-co_dimer|Cyt-b5|FAD_binding_6|NAD_binding_1
FOXG_15658	4.0821
FOXG_04155	4.0804	K16342	PLA2G4, CPLA2; cytosolic phospholipase A2	PLA2_B|PTS_IIA|DUF2229|THOC7
FOXG_06401	4.02911	K01809	manA, MPI; mannose-6-phosphate isomerase	PMI_typeI|Hanta_G1
FOXG_12374	4.02361			NAD_binding_8|FAD_binding_3|FAD_binding_3
FOXG_11023	3.99665
FOXG_11419	3.991
FOXG_15371	3.96753			Rax2|VSP|DUF4381
FOXG_11570	3.96099			Inhibitor_I78
FOXG_03360	3.94914			Thaumatin
FOXG_01466	3.94427			Frag1|EMP70|SUR7|DUF3995|Frag1
FOXG_06414	3.92856			NACHT_N
FOXG_01103	3.90042			Hemerythrin|Hemerythrin
FOXG_09571	3.8998			Glyco_hydro_3|Glyco_hydro_3_C|Fn3-like
FOXG_03637	3.86273			Caleosin
FOXG_14596	3.86072			Polyketide_cyc2
FOXG_15694	3.85556			Methyltransf_11|GutM
FOXG_01544	3.83193	K00234	SDHA, SDH1; succinate dehydrogenase (ubiquinone) flavoprotein subunit	FAD_binding_2|Succ_DH_flav_C|DUF600|FAD_binding_2|Succ_DH_flav_C
FOXG_06067	3.8219			Abhydrolase_5
FOXG_05704	3.77922			DUF4440
FOXG_11985	3.76819	K00033	PGD, gnd, gntZ; 6-phosphogluconate dehydrogenase	NAD_binding_2|6PGD
FOXG_10340	3.75291			SPG48|DUF445|DUF4449
FOXG_07655	3.75			GFA|Rpr2
FOXG_05156	3.73643			DUF2070|ATP-synt|DUF4476
FOXG_10813	3.7243			MFS_1
FOXG_09278	3.72064	K00235	SDHB, SDH2; succinate dehydrogenase (ubiquinone) iron-sulfur subunit	Fer2_3|Fer4_17
FOXG_10044	3.70497	K00354	E1.6.99.1; NADPH2 dehydrogenase	Oxidored_FMN
FOXG_00559	3.68772			Pil1|Pil1
FOXG_09097	3.63013			ComA|DUF4032
FOXG_04881	3.61263			AP_endonuc_2|DUF2726
FOXG_12918	3.61133			DUF1479
FOXG_03445	3.6107			p450
FOXG_02465	3.60735			NmrA|NmrA
FOXG_13044	3.60605			HSP20|HSP20
FOXG_02205	3.60555			SnoaL_2
FOXG_09565	3.60425
FOXG_00558	3.59689			SelP_N
FOXG_15360	3.58748			Sugar_tr|Sugar_tr
FOXG_16991	3.58698			3HCDH_N|3HCDH|SGL
FOXG_13027	3.58636
FOXG_04070	3.58278			adh_short
FOXG_11418	3.55729	K13119	FAM50, XAP5; protein FAM50	DUF4604|XAP5|Glucokinase
FOXG_13765	3.5471			HisKA|HATPase_c|Response_reg
FOXG_09065	3.53338			RhoGAP|Fez1|PKcGMP_CC
FOXG_10778	3.52174	K08141	MAL; MFS transporter, SP family, general alpha glucoside:H+ symporter	Sugar_tr
FOXG_08749	3.50584
FOXG_00332	3.48776			ABM
FOXG_03045	3.48563			DMSP_lyase
PHR	3.4557
FOXG_11420	3.41762	K07734	paiB; transcriptional regulator	FMN_bind_2
FOXG_07679	3.41754	K22048	MSL4S; mechanosensitive ion channel protein 4/5/6/7/8/9/10	EF-hand_1|MS_channel|DUF2648
FOXG_16562	3.41444			Lactamase_B
FOXG_12721	3.41347			Cyt-b5|Acyl-CoA_dh_N|Acyl-CoA_dh_M|Acyl-CoA_dh_1
FOXG_04047	3.39283			VIT1
FOXG_03713	3.3879	K01681	ACO, acnA; aconitate hydratase	Aconitase|Aconitase_C
FOXG_16833	3.37723	K00851	E2.7.1.12, gntK, idnK; gluconokinase	SKI
FOXG_02432	3.3413			Oxidored_FMN|RST|Oxidored_FMN
FOXG_07926	3.32225			DUF1289
FOXG_01973	3.3196
FOXG_09346	3.31944	K00819	rocD, OAT; ornithine--oxo-acid transaminase	Aminotran_3
FOXG_12101	3.30484			FMN_dh
FOXG_08374	3.30232			NAD_binding_10|DHHA1
FOXG_08225	3.30008	K15711	SMARCA3, HLTF; SWI/SNF-related matrix-associated actin-dependent regulator of chromatin subfamily A3	HIRAN|SNF2_N|zf-C3HC4_3|Helicase_C
FOXG_03314	3.29293			adh_short
FOXG_04253	3.29176			CMD
FOXG_03169	3.28748
FOXG_00579	3.28492			DUF987
FOXG_12854	3.25826	K07119	K07119; uncharacterized protein	ADH_N_2|ADH_zinc_N
FOXG_12010	3.25068	K00844	HK; hexokinase	Hexokinase_1|PTPS|Hexokinase_2
FOXG_03980	3.24449
FOXG_05841	3.22916			ADH_N|ADH_zinc_N|Glyco_trans_4_2
FOXG_14957	3.22594
FOXG_09549	3.21545
FOXG_16798	3.19377			Metallophos
FOXG_09234	3.19346	K04070	pflX; putative pyruvate formate lyase activating enzyme	Fer4_12|Radical_SAM
FOXG_07862	3.1914			Heme_oxygenase
FOXG_03474	3.18738			SARAF|DUF3984
FOXG_02440	3.16971			zf-RING_2|c-SKI_SMAD_bind
FOXG_02460	3.16802			Pex14_N|Choline_transpo|Choline_transpo
FOXG_04372	3.15868			NmrA|Ish1
FOXG_05035	3.15266			CECR6_TMEM121
FOXG_13684	3.13851			Zn_clus|Fungal_trans
FOXG_10790	3.13805
FOXG_17534	3.13594			Sugar_tr
FOXG_15359	3.11638	K07734	paiB; transcriptional regulator	FMN_bind_2|FMN_bind_2
FOXG_04451	3.10523			Abhydrolase_1|SPARC_Ca_bdg|NGF|Abhydrolase_4
FOXG_12301	3.07919			Abhydrolase_6
FOXG_05525	3.07829			FUSC_2
FOXG_09803	3.06945			Sulfotransfer_3
FOAF2	3.06127
FOXG_05659	3.06048	K00463	IDO, INDO; indoleamine 2,3-dioxygenase	IDO
FOXG_11019	3.06012			DUF3659|DUF3659|DUF3659|DUF3659|DUF3659|DUF3659|DUF3659|DUF3659|DUF3659|DUF3659|DUF1917|His_Phos_1
FOXG_03147	3.05989			adh_short|adh_short
FOXG_03456	3.05877			RRM_1
FOXG_13182	3.05817			GFO_IDH_MocA|AAA_33|GFO_IDH_MocA_C
FOXG_00119	3.05557
FOXG_07109	3.0543			HSP20|HSP20
FOXG_10478	3.04364			Prok-RING_2
FOXG_03739	3.04324			Exo_endo_phos
FOXG_00456	3.03638			Sacchrp_dh_NADP|CbiJ|Sacchrp_dh_NADP
FOXG_00087	3.03433			Integrin_B_tail|zf-H2C2_2
FOXG_15370	3.03425			SMP|SMP|SMP|SMP
FOXG_15477	3.02411			RDD
FOXG_17194	3.01944			DUF4366|SR-25
FOXG_12009	3.00983
FOXG_12194	3.00049			Epimerase
FOXG_09573	2.99202			SnoaL
FOXG_06081	2.98643			DUF1399
FOXG_03826	2.97166			DLH
FOXG_10320	2.97117	K18163	NDUFAF6; NADH dehydrogenase [ubiquinone] 1 alpha subcomplex assembly factor 6	SQS_PSY
FOXG_15398	2.96561			MFS_1|DUF1049|MFS_1
FOXG_05311	2.9638	K00804	GGPS1; geranylgeranyl diphosphate synthase, type III	polyprenyl_synt
FOXG_02800	2.9565			Methyltransf_7|Methyltransf_7
FOXG_08700	2.91287	K16055	TPS; trehalose 6-phosphate synthase/phosphatase	Glyco_transf_20|Trehalose_PPase
FOXG_09905	2.89889			ACT_3|TIR|ACT_7
FOXG_03643	2.89712			Peroxidase_2|Peroxidase_2
FOXG_03437	2.8971	K08869	ADCK, ABC1; aarF domain-containing kinase	ABC1|ABC1
FOXG_14551	2.89471			AMP-binding|AIRS_C|AMP-binding|AMP-binding_C
FOXG_11299	2.89247			WW|WW
FOXG_16510	2.89112
FOXG_00878	2.8856
FOXG_13757	2.8814	K04564	SOD2; superoxide dismutase, Fe-Mn family	Sod_Fe_N|Sod_Fe_C
FOXG_13212	2.87926			EHN
FOXG_06139	2.87807			Rsm22
FOXG_09552	2.86881			DctQ|Ank_4|Ank_2|Ank_2|DUF866|Ank|Ank_4|Ank_2|Ank_4
FOXG_15720	2.8666			DAO|IKI3|Rieske
FOXG_01465	2.85203			DUF3812|DUF3812
FOXG_14289	2.84242			Glyco_transf_28
FOXG_16912	2.84147			ArAE_2_N|FUSC_2|ArAE_2
FOXG_13626	2.84096			DUF1295|DUF2062
FOXG_00305	2.83758			DnaJ|DUF456|Gly-zipper_OmpA|DnaJ
FOXG_06399	2.83251	K00101	lldD; L-lactate dehydrogenase (cytochrome)	Cyt-b5|FMN_dh
FOXG_01484	2.82196
FOXG_09551	2.81768			Acetyltransf_1
FOXG_16582	2.8171	K01187	malZ; alpha-glucosidase	NtCtMGAM_N|Gal_mutarotas_2|Glyco_hydro_31
FOXG_01881	2.81427			DAO|DAO
FOXG_16927	2.80442			LIP
FOXG_08659	2.79799			PIP5K
FOXG_16428	2.79764
FOXG_12124	2.7964
FOXG_13019	2.79156			Glyoxalase
FOXG_09238	2.78034	K20246	EGT1; L-histidine Nalpha-methyltransferase / hercynylcysteine S-oxide synthase	DinB_2|GyrI-like|FGE-sulfatase
FOXG_04016	2.7786			AltA1
FOXG_01074	2.77354	K00237	SDHD, SDH4; succinate dehydrogenase (ubiquinone) membrane anchor subunit	CybS|LrgB|CybS
FOXG_09239	2.76542	K20246	EGT1; L-histidine Nalpha-methyltransferase / hercynylcysteine S-oxide synthase	Methyltransf_25
FOXG_11380	2.76519	K05351	E1.1.1.9; D-xylulose reductase	ADH_N|D-ser_dehydrat|ADH_zinc_N
FOXG_11037	2.76379			DUF2416
FOXG_01570	2.76353			Fes1|Atx10homo_assoc|HEAT_2|Atx10homo_assoc|Fes1|HEAT_2
FOXG_10437	2.76152	K03885	ndh; NADH dehydrogenase	Pyr_redox_2|DUF1950|EF-hand_1
FOXG_03603	2.76079
FOXG_02354	2.74322			ADH_N|ADH_zinc_N|NMO|Glyco_hydro_14|ADH_N|ADH_zinc_N
FOXG_09544	2.74231			Ysc84
FOXG_10108	2.73748
FOXG_03745	2.72663			Fungal_trans
FOXG_07868	2.72216	K00432	gpx; glutathione peroxidase	GSHPx|DUF4174
FOXG_02337	2.72163			Peptidase_M20|M20_dimer|M20_dimer
FOXG_08743	2.72008			DUF2207|Asp4|Cation_efflux|ZT_dimer
FOXG_12856	2.71569			Sugar_tr|Trp_oprn_chp
FOXG_12102	2.71291			Tannase
FOXG_05211	2.7109			Cyt-b5|Nuclease_act
FOXG_03579	2.70369			Zn_clus
FOXG_16485	2.70318			DUF2306
FOXG_07000	2.70302			ABC_tran|ABC_tran_Xtn|ABC_tran
FOXG_03104	2.69708	K00107	ALO; D-arabinono-1,4-lactone oxidase	FAD_binding_4|ALO
FOXG_02247	2.69645
FOXG_17520	2.69254			Acyl-CoA_dh_N|Acyl-CoA_dh_M|Acyl-CoA_dh_1
FOXG_10300	2.69182			CAP
FOXG_11426	2.68814			GFA
FOXG_15292	2.676			ThuA|DUF2194|Lact_bio_phlase|ThuA
NAT3	2.67294
FOXG_09157	2.66517			adh_short
FOXG_06376	2.66139			Pyridox_oxase_2
FOXG_00668	2.66137			GFO_IDH_MocA|GFO_IDH_MocA
FOXG_10596	2.6582			Fungal_trans_2
FOXG_03767	2.65531			Glyoxalase
FOXG_13935	2.65222
FOXG_01024	2.65143	K07300	chaA, CAX; Ca2+:H+ antiporter	Na_Ca_ex|Rrn6|Na_Ca_ex|Na_Ca_ex|Na_Ca_ex
FOXG_12103	2.64634			adh_short|DUF1771|Glyco_transf_4|CAT_RBD
FOXG_00455	2.64328
FOXG_01332	2.63459			Aa_trans|Aa_trans
FOXG_01652	2.63428	K01069	E3.1.2.6, gloB; hydroxyacylglutathione hydrolase	DUF1236|Lactamase_B|BcrAD_BadFG|HAGH_C|Lactamase_B|HAGH_C
FOXG_15723	2.62179			Methyltransf_12
FOXG_16932	2.61703			GAF_3|HisKA|HATPase_c
FOXG_05801	2.60256			Abhydrolase_4
FOXG_00353	2.5931	K15108	SLC25A19, DNC, TPC1; solute carrier family 25 (mitochondrial thiamine pyrophosphate transporter), member 19	Mito_carr|Tim17|Mito_carr|Mito_carr|Mito_carr|Mito_carr|Mito_carr
FOXG_01911	2.59269			UPF0047|UPF0047
FOXG_07491	2.59159	K00799	GST, gst; glutathione S-transferase	GST_N_3|GST_C
FOXG_01483	2.59097	K15562	BUR1, SGV1; serine/threonine-protein kinase BUR1	Pkinase|Pkinase
FOXG_01827	2.58836			DUF3545|HNH
FOXG_15702	2.58625			Kelch_3|Kelch_4
FOXG_10393	2.58612			NmrA
FOXG_07233	2.58023			MARVEL
FOXG_09579	2.57996
FOXG_15697	2.57875
FOXG_00994	2.56532
FOXG_08303	2.56347	K19327	ANO10, TMEM16K; anoctamin-10	Anoctamin
FOXG_12261	2.5628			PBP
FOXG_04044	2.56001
FOXG_04997	2.55483	K14640	SLC20A, PIT; solute carrier family 20 (sodium-dependent phosphate transporter)	PHO4
FOXG_08228	2.54087			Nop53|DUF2370
FOXG_09379	2.54016			Glyco_transf_28|UDPGT|ATG_C
FOXG_13236	2.53925			AAL_decarboxy
FOXG_03106	2.53757			SUR7
FOXG_12022	2.53285
FOXG_10542	2.52323			TetR_C_12
FOXG_09290	2.52312	K07555	ATPeAF1, ATPAF1, ATP11; ATP synthase mitochondrial F1 complex assembly factor 1	ATP11
FOXG_08338	2.52094			RAP1
FOXG_01223	2.51664			DUF3391
FOXG_09419	2.51617
FOXG_12892	2.51483	K01705	LYS4; homoaconitate hydratase	Aconitase|Aconitase_C
FOXG_13646	2.51458	K00799	GST, gst; glutathione S-transferase	GST_N_3|GST_C_2
FOXG_02578	2.51274			FAD_binding_3|FAD_binding_3|FAD_binding_3
FOXG_14186	2.50811			Chromo|Chromo
FOXG_09119	2.50799	K07760	CDK; cyclin-dependent kinase	Pkinase
FOXG_04988	2.50314	K01507	ppa; inorganic pyrophosphatase	Pyrophosphatase|Lipoprotein_X
FOXG_06223	2.49907	K07005	K07005; uncharacterized protein	Pyridox_ox_2
FOXG_11198	2.49867			DUF1772|DUF1772
FOXG_09493	2.49478			DUF4112
FOXG_04183	2.48408	K06877	K06877; DEAD/DEAH box helicase domain-containing protein	DEAD|Helicase_C|DUF1998
FOXG_00833	2.47797	K20813	TDG; thymine-DNA glycosylase	DUF3628|UDG|UDG
FOXG_03769	2.47758			Aldo_ket_red
FOXG_10107	2.47651
FOXG_05177	2.47423			IFRD|DUF3776
FOXG_02001	2.4707			bZIP_2
FOXG_09615	2.46873
FOXG_09357	2.4669			DUF3716
FOXG_00091	2.46623
FOXG_14683	2.46415			Glyco_hydro_65N|Glyco_hydro_65m|Glyco_hydro_65m|Glyco_hydro_65C|F5_F8_type_C
FOXG_11618	2.4592			HIT
FOXG_08238	2.45517	K15449	TYW1; tRNA wybutosine-synthesizing protein 1	Flavodoxin_1|Radical_SAM|Wyosine_form
FOXG_11333	2.45057			adh_short|adh_short
FOXG_00716	2.44618			KIP1
FOXG_00147	2.44316			Lipase_3|Lipase_3
FOXG_04019	2.44132			Glyco_hydro_61|Glyco_hydro_61
FOXG_00685	2.43851	K16073	ALR, MNR; magnesium transporter	CorA|TIC20|CorA
FOXG_04147	2.43663			Glyco_hydro_127
FOXG_12280	2.43437
FOXG_05964	2.43361			CIA30
FOXG_10144	2.43346
FOXG_12015	2.42932	K06113	abnA; arabinan endo-1,5-alpha-L-arabinosidase	Glyco_hydro_43
FOXG_02336	2.42884			Scs3p|Scs3p
FOXG_06156	2.42614			RTA1
FOXG_03944	2.42501	K01193	INV, sacA; beta-fructofuranosidase	Glyco_hydro_32N|Glyco_hydro_32C
FOXG_07661	2.41402			Haem_degrading
FOXG_08650	2.41242
FOXG_03589	2.4118			F-box-like|LRR_4
FOXG_09555	2.41038			CinA
FOXG_07808	2.40817	K01940	argG, ASS1; argininosuccinate synthase	Arginosuc_synth
FOXG_00542	2.40537			DUF3237|DUF3237
FOXG_09510	2.40452			Mito_carr|Mito_carr|Mito_carr
FOXG_07896	2.39934			Suc_Fer-like
FOXG_17533	2.39926			PRK
FOXG_12304	2.39668			Fungal_trans_2
FOXG_04951	2.39456			Oxidored_FMN
FOXG_05716	2.39036	K14617	LMBRD1; LMBR1 domain-containing protein 1	LMBR1|LMBR1
FOXG_07891	2.38804
FOXG_03685	2.37827			MpPF26|Tetraspannin|DUF4293|MARVEL|VIT1
FOXG_11643	2.37308			Oxidored_FMN
FOXG_05207	2.37211	K17450	ACO2; homoaconitase	Aconitase|DUF521|Aconitase_C
FOXG_02466	2.36941
FOXG_13647	2.36907			MARVEL|Cation_ATPase_C|Tetraspannin
FOXG_02258	2.36159
FOXG_00873	2.35876	K10846	ERCC5, XPG, RAD2; DNA excision repair protein ERCC-5	XPG_N|UIM|XPG_I|XPG_N|XPG_I
FOXG_02091	2.35799			NAD_binding_10
FOXG_01217	2.35569	K00545	COMT; catechol O-methyltransferase	Methyltransf_24|Methyltransf_24
FOXG_03265	2.35549			HMA|HMA|E1-E2_ATPase|Hydrolase
FOXG_00796	2.35187
FOXG_02799	2.35106			NmrA|NmrA
FOXG_00120,FOXG_00121	2.34901
FOXG_09537	2.34534			ADH_N|ADH_zinc_N
FOXG_05196	2.34517	K03940	NDUFS7; NADH dehydrogenase (ubiquinone) Fe-S protein 7	Oxidored_q6
FOXG_15204	2.34249			Peptidase_M24|DUF1031|Peptidase_M24
FOXG_08784	2.34236
FOXG_07997	2.33867
FOXG_04966	2.33687			NmrA|NadA
FOXG_09696	2.32743			HET
FOXG_03091	2.32622
FOXG_11987	2.32543			CFEM|DUF308
FOXG_13634	2.32112
FOXG_02994	2.31928
FOXG_07759	2.31896			FRQ
FOXG_03925	2.31763			Uso1_p115_C|T3SSipB|DUF812|CutA1
FOXG_12307	2.31561
FOXG_10599	2.31525	K07107	ybgC; acyl-CoA thioester hydrolase	4HBT_2
FOXG_06174	2.3148	K01759	GLO1, gloA; lactoylglutathione lyase	Glyoxalase|Glyoxalase
FOXG_10934	2.31346			ADH_N_2|NmrA|ADH_zinc_N_2
FOXG_03105	2.30984
FOXG_09230	2.30952	K21989	TMEM63; calcium permeable stress-gated cation channel	RSN1_TM|PHM7_cyt|RSN1_7TM|PHM7_ext
FOXG_17109	2.30389			zf-Sec23_Sec24
FOXG_09775	2.30374
FOXG_08593	2.29644			ArAE_2_N|ArAE_2_N|FUSC_2|ArAE_2
FOXG_08699	2.29431	K00826	E2.6.1.42, ilvE; branched-chain amino acid aminotransferase	Aminotran_4
FOXG_13648	2.29072			His_Phos_1|DUF4336
FOXG_00311	2.29023	K17757	CARKD; ATP-dependent NAD(P)H-hydrate dehydratase	Carb_kinase|Carb_kinase
FOXG_11354	2.28931			DUF775
FOXG_05328	2.28615			Herpes_gE|DUF3377|RCR
FOXG_16614	2.28246	K15255	PIF1; ATP-dependent DNA helicase PIF1	PIF1|PIF1|Herpes_Helicase
FOXG_15291	2.28124			Sugar_tr|Sugar_tr
FOXG_16865	2.28036			DUF4637|DUF1399|Mu-like_Pro
FOXG_12591	2.27769			Dimer_Tnp_hAT
FOXG_07531	2.27695			Amino_oxidase|Amino_oxidase
FOXG_11492	2.27374	K01183	E3.2.1.14; chitinase	Glyco_hydro_18
FOXG_01204	2.2655			BTB
FOXG_07871	2.26017			MARVEL|DUF4281
FOXG_06330	2.25981	K18798	AFG1, LACE1; peroxisome-assembly ATPase	AFG1_ATPase|AFG1_ATPase
FOXG_15620	2.25904
FOXG_06388	2.25849	K08158	MDR1, FLR1, CAF5; MFS transporter, DHA1 family, multidrug resistance protein	MFS_1
FOXG_04340	2.25746			DUF2427|Ytp1
FOXG_00483	2.25644	K17808	ZIM17, DNLZ, Tim15; mitochondrial protein import protein ZIM17	HypA|zf-DNL|zinc_ribbon_4|zf-DNL
FOXG_01635	2.25121	K12608	CAF16; CCR4-NOT complex subunit CAF16	ABC_tran|ABC_tran
FOXG_00824	2.24717			Raffinose_syn|Raffinose_syn|Raffinose_syn|Raffinose_syn
FOXG_11024	2.24454			WLM|WLM
FOXG_11072	2.24264			ADH_N|ADH_zinc_N|ADH_N|ADH_zinc_N
FOXG_01776	2.24072			TPR_11|SET|zf-C6H2|SET
FOXG_07987	2.24061	K03934	NDUFS1; NADH dehydrogenase (ubiquinone) Fe-S protein 1	Fer2_4|NADH-G_4Fe-4S_3|Molybdopterin|TPP_enzyme_M|NADH_dhqG_C
FOXG_12860	2.23603			DUF669|adh_short
FOXG_05265	2.23408	K09051	SKO1, ATF1, PCR1; ATF/CREB family transcription factor	Aft1_OSA|Aft1_HRA|Aft1_HRR|bZIP_1
FOXG_09855	2.23084	K03381	catA; catechol 1,2-dioxygenase	Dioxygenase_N|Dioxygenase_C
FOXG_06068	2.22421	K06890	K06890; uncharacterized protein	Bax1-I
FOXG_08316	2.22396			Cu_bind_like
FOXG_09903	2.22377	K17361	ACOT9; acyl-coenzyme A thioesterase 9	4HBT
FOXG_04428	2.21806			Cation_ATPase_C|RTA1|Frag1|MIG-14_Wnt-bd
FOXG_10191	2.2163			HLH
FOXG_16821	2.21493			TfoX_N
FOXG_05885	2.21411			FAD_binding_2|Cyt-b5|BRK
FOXG_16800	2.21184			OrfB_Zn_ribbon|Zn_clus
FOXG_10312	2.21126
FOXG_06203	2.20474			DUF3210
FOXG_11284	2.20184			FGGY_N|FGGY_C|FGGY_N|FGGY_C
FOXG_12327	2.20031			Abhydrolase_5
FOXG_02349	2.19934	K05349	bglX; beta-glucosidase	Glyco_hydro_3|Glyco_hydro_3_C|Fn3-like|Glyco_hydro_3|Glyco_hydro_3_C|Fn3-like
FOXG_02362	2.19403			DUF924|DUF924
FOXG_12953	2.19389
FOXG_03037	2.19225			DLH
FOXG_11417	2.19056	K00799	GST, gst; glutathione S-transferase	GST_N_3|GST_C_2
FOXG_01610	2.18979			Zn_clus|Fungal_trans|Zn_clus|Fungal_trans
FOXG_14751	2.1826			MFS_1
FOXG_07825	2.17919	K01113	phoD; alkaline phosphatase D	PhoD
FOXG_02028	2.17857			Pmp3|Pmp3
FOXG_01464	2.17373			Y_phosphatase3|Y_phosphatase3|Y_phosphatase3C|Y_phosphatase3|Y_phosphatase3
FOXG_07890	2.17133			Peptidase_C97|Thioredoxin|PUL
FOXG_13595	2.17124			MFS_1|DUF4191
FOXG_04043	2.17043			Macoilin|bZIP_1|TMF_DNA_bd
FOXG_00032	2.16969	K14457	MOGAT2, MGAT2; 2-acylglycerol O-acyltransferase 2	DAGAT|DAGAT
FOXG_04597	2.16938	K07407	E3.2.1.22B, galA, rafA; alpha-galactosidase	Glyco_hydro_36N|Melibiase|Glyco_hydro_36C
FOXG_12998	2.16724			ADH_N|ADH_zinc_N
FOXG_14206	2.16663			Amidase
FOXG_07695	2.16633			PAS_3|PAS|PAS_3|HisKA|HATPase_c|Response_reg
FOXG_05039	2.16392			zf-C2H2|zf-C2H2|PRKG1_interact|LMBR1|Tmemb_cc2|DUF4407|Tho2|SHE3|IncA|UPF0242|DUF812|DUF5094|Spc7|DUF724|DUF2381|ABC_tran_CTD|DivIC|Seryl_tRNA_N|Reo_sigmaC|APG6|DUF972|DUF904|DUF3450|GIT_CC|Seadorna_VP6|TSC22|Leu_zip
FOXG_11013	2.15671			CVNH
FOXG_08866	2.15402			HisKA|HATPase_c
FOXG_13314	2.15327			Epimerase
FOXG_01974	2.14111			NAD_binding_2|DUF1932|NAD_binding_2|DUF1932
FOXG_08295	2.14009	K03686	dnaJ; molecular chaperone DnaJ	DnaJ|DnaJ_C|DnaJ_CXXCXGXG|Anti-TRAP
FOXG_10527	2.13628
FOXG_01069	2.13585			SMP_LBD|C2|C2|IMUP|C2|C2
FOXG_03127	2.12878			CBP4|DUF2852
FOXG_02422	2.12858
FOXG_04472	2.1275			AAA_11|AAA_12|AAA|AAA|AAA
FOXG_08279	2.12662	K01934	MTHFS; 5-formyltetrahydrofolate cyclo-ligase	5-FTHF_cyc-lig
FOXG_17031	2.12186			MCRA
FOXG_04970	2.12101			Acetyltransf_8
FOXG_10040	2.12023			CFEM|DUF4481|Ferric_reduct|FAD_binding_8|NAD_binding_6
FOXG_01096	2.11791			FMO-like|FMO-like
FOXG_11502	2.1165	K13205	AAR2, C20orf4; A1 cistron-splicing factor AAR2	AAR2
FOXG_07591	2.11606
FOXG_08503	2.11582	K04078	groES, HSPE1; chaperonin GroES	Cpn10|5-FTHF_cyc-lig
FOXG_12821	2.11534	K22063	ISCA1; iron-sulfur cluster assembly 1	SOG2|Fe-S_biosyn|CPT_N
FOXG_09305	2.11396			INSIG|UPF0139
FOXG_04182	2.11152	K07300	chaA, CAX; Ca2+:H+ antiporter	Na_Ca_ex|MIG-14_Wnt-bd|Na_Ca_ex|DUF1298
FOXG_00167	2.10564			CHORD|Phycoerythr_ab|CHORD|CS|CHORD|CHORD|CS
FOXG_00017	2.10373			DUF3602|DUF3602|DUF3602|DUF3602
FOXG_14856	2.09971			Fungal_trans|TGT_C1
FOXG_08653	2.0916	K08681	pdxT, pdx2; 5 -phosphate synthase pdxT subunit	SNO
FOXG_15768	2.08486			Methyltransf_2|Vmethyltransf
FOXG_02378	2.0771			Velvet
FOXG_16903	2.07668			MFS_1
FOXG_01030	2.07615			ECH_1|ECH_1
FOXG_08364	2.07382	K01196	AGL; glycogen debranching enzyme	hGDE_N|hDGE_amylase|hGDE_central|GDE_C
FOXG_15014	2.07036			DUF853
FOXG_03436	2.06974	K01764	HCCS; cytochrome c heme-lyase	Cyto_heme_lyase
FOXG_05992	2.05818	K03942	NDUFV1; NADH dehydrogenase (ubiquinone) flavoprotein 1	Complex1_51K|SLBB|NADH_4Fe-4S
FOXG_10007	2.05717			ICMT
FOXG_13089	2.05196
FOXG_00609	2.04732			ChaC|ChaC
FOXG_03364	2.03593			Metallophos
FOXG_09077	2.03576	K00236	SDHC, SDH3; succinate dehydrogenase (ubiquinone) cytochrome b560 subunit	Sdh_cyt
FOXG_06006	2.03475	K03936	NDUFS3; NADH dehydrogenase (ubiquinone) Fe-S protein 3	Complex1_30kDa
FOXG_04085	2.02942	K03941	NDUFS8; NADH dehydrogenase (ubiquinone) Fe-S protein 8	c-SKI_SMAD_bind|Fer4_7
FOXG_11215	2.02848			DUF155|LBP_BPI_CETP_C|DUF155
FOXG_08210	2.02411			HTH_Tnp_Tc5|DDE_1|Het-C
FOXG_08983	2.01959			ParA
FOXG_17772	2.01921			DUF367
FOXG_15774	2.01548			NAD_binding_9|FAD_binding_3
FOXG_06318	2.01399	K04441	P38; p38 MAP kinase	Pkinase
FOXG_03997	2.00963			ArsB|ArsB
FOXG_02461	2.00813			RdRP|V-set_2|RdRP|RdRP
FOXG_09451	2.00725			Pyr_redox_2|Pyr_redox_dim
FOXG_05457	2.00718			AFG1_ATPase|AFG1_ATPase|AFG1_ATPase|AFG1_ATPase
FOXG_10309	2.00664			DUF3915
FOXG_10380	2.00605			DUF2534|MFS_1
FOXG_11014	2.00498			DUF3425|DUF3425
FOXG_17129	2.00325			DUF3452|UBN2|Sushi_2
FOXG_15638	2.00154			DUF1691|DUF1691
FOXG_13826	2.00118			DEAD|DUF562|DegS|Helicase_C|Dicer_dimer|Ribonuclease_3|Ribonuclease_3|dsrm

## Sheet: Table S4B
F. oxysporum. Repressed genes in WT light vs WT dark
Gene ID	Fold-change	1/Fold-change	KO ID	KO Description	PFAM Domains
FOXG_10232	0	Infinite
FOXG_06815	0	Infinite			Polysacc_synt_C
FOXG_05815	0.074152	13.4858			Amino_oxidase|ARL2_Bind_BART
FOXG_15250	0.1032	9.68996			Glyco_hydro_3|Glyco_hydro_3_C|VWA|Fn3-like|Glyco_hydro_3|Glyco_hydro_3_C
FOXG_13112	0.131207	7.62153
FOXG_07463	0.141797	7.05233			Aldedh
FOXG_05682	0.156341	6.39627			Abhydrolase_6
FOXG_10384	0.163824	6.10411
FOXG_16924	0.168193	5.94555			MFS_1
FOXG_03204	0.168396	5.93838			GMC_oxred_N|GMC_oxred_C
FOXG_15241	0.176468	5.66674			ADH_N_2|ADH_zinc_N|ADH_N_2|ADH_zinc_N
FOXG_12371	0.177673	5.6283
FOXG_01278	0.180409	5.54297			GMC_oxred_N|GMC_oxred_C|GMC_oxred_N|GMC_oxred_C
FOXG_14804	0.182865	5.46852
FOXG_14728	0.183481	5.45017			AMP-binding
FOXG_13420	0.193365	5.17156
FOXG_15329	0.193834	5.15907			Chitin_bind_1|Glyco_hydro_18|Chitin_bind_1|Glyco_hydro_18
FOXG_02513	0.196384	5.09206	K01732	E4.2.2.10; pectin lyase	Pec_lyase_C|Pec_lyase_C
FOXG_03471	0.197935	5.05216	K00600	glyA, SHMT; glycine hydroxymethyltransferase	SHMT
FOXG_16630	0.200244	4.99391			Transp_cyt_pur|DUF5079
FOXG_10922	0.202997	4.92618			Glycophorin_A|Trp_oprn_chp|DUF4366|Podoplanin|DUF4690|Amnionless|DUF1191|CD34_antigen|IncA|Nitrate_red_gam
FOXG_14730	0.206886	4.83357			SET
FOXG_16922	0.208931	4.78626	K00306	PIPOX; sarcosine oxidase / L-pipecolate oxidase	DAO
FOXG_11246	0.21	4.76191
FOXG_15240	0.21014	4.75874			Cys_Met_Meta_PP|Cys_Met_Meta_PP
FOXG_02745	0.211189	4.73508			Aldedh|Aldedh
FOXG_09634	0.212011	4.71674
FOXG_08744	0.22719	4.40161			K_oxygenase
FOXG_08948	0.234026	4.27303			FAD_binding_4|BBE
FOXG_13274,FOXG_13275	0.236023	4.23687
FOXG_10856	0.236547	4.22749
FOXG_01314	0.238018	4.20137	K15532	yteR, yesR; unsaturated rhamnogalacturonyl hydrolase	Glyco_hydro_88|Glyco_hydro_88
FOXG_10676	0.240409	4.15959			EcKinase
FOXG_11712	0.243688	4.1036			HRXXH
FOXG_14241	0.243918	4.09973
FOXG_08745	0.24538	4.07531
FOXG_15248	0.248166	4.02955			ketoacyl-synt|Ketoacyl-synt_C|KAsynt_C_assoc|Acyl_transf_1|PS-DH|Fibrillarin|ADH_N|ADH_zinc_N|KR|PP-binding|ketoacyl-synt|Ketoacyl-synt_C|KAsynt_C_assoc|Acyl_transf_1|PS-DH|ADH_N|ADH_zinc_N|KR|PP-binding
FOXG_15750	0.248419	4.02545			Pyr_redox_2
FOXG_16516	0.248988	4.01625	K01732	E4.2.2.10; pectin lyase	Pec_lyase_C
FOXG_15247	0.252387	3.96217			YCII|AA_kinase|ACT|ACT_7|YCII|AA_kinase|ACT_7
FOXG_10052	0.253956	3.93769	K01184	E3.2.1.15; polygalacturonase	Glyco_hydro_28
FOXG_15231	0.255232	3.91801			Abhydrolase_5|zf-C4H2|zf-C3HC4|IBR|Abhydrolase_5|IBR
FOXG_10674	0.256185	3.90342			Zn_clus
FOXG_03778	0.260839	3.83379
FOXG_03847	0.261971	3.81721
FOXG_14682	0.263377	3.79684			Sulfatase
FOXG_07449	0.263748	3.7915
FOXG_03902	0.267882	3.73299			adh_short|GCN5L1
FOXG_15249	0.270751	3.69343			GTP1_OBG|Peptidase_C54|Epimerase|Epimerase
FOXG_14254	0.274023	3.64933			DUF1237
FOXG_04304	0.274065	3.64877			DUF1338
FOXG_04838	0.278892	3.58561	K05972	AXE1; acetylxylan esterase	Cutinase
XYL2	0.281803	3.54858
FOXG_10667	0.283765	3.52404			Acyl-CoA_dh_N|Acyl-CoA_dh_M|Acyl-CoA_dh_2
FOXG_11713	0.285507	3.50254			NAD_binding_8|FMO-like|FMO-like
FOXG_03809	0.286256	3.49337	K14709	SLC39A1_2_3, ZIP1_2_3; solute carrier family 39 (zinc transporter), member 1/2/3	Zip|Zip|Zip
FOXG_10885	0.290087	3.44724			Abhydrolase_3|Peptidase_S9
FOXG_11698	0.29105	3.43583			Glyco_hydro_61|A2M_N
FOXG_15239	0.294898	3.391			AMP-binding|PP-binding|NAD_binding_4|Birna_VP4|AMP-binding|PP-binding|NAD_binding_4
FOXG_09610	0.295918	3.37931			Alginate_lyase|Chorion_1
FOXG_04365	0.296177	3.37636			FAD_binding_4|BBE
FOXG_10810	0.298253	3.35285			DUF2341
FOXG_14731	0.29886	3.34605			DIOX_N|2OG-FeII_Oxy
FOXG_15244	0.300089	3.33235			FSH1|FSH1
FOXG_12215	0.300388	3.32903	K08257	E3.2.1.101; mannan endo-1,6-alpha-mannosidase	Glyco_hydro_76
FOXG_03394	0.30164	3.31521
FOXG_04146	0.301747	3.31404			Glyco_hydro_11
FOXG_00517	0.302077	3.31041			MFS_1|MFS_1
FOXG_17424	0.30278	3.30273			ABC_membrane|ABC_tran|ABC_membrane|ABC_tran
FOXG_07417	0.302849	3.30198	K00128	ALDH; aldehyde dehydrogenase (NAD+)	Aldedh|Dimeth_Pyl
FOXG_12330	0.305042	3.27824	K01051	E3.1.1.11; pectinesterase	Pectinesterase
FOXG_17634	0.305823	3.26986			AA_permease_2
FOXG_03961	0.306473	3.26293	K00616	E2.2.1.2, talA, talB; transaldolase	Transaldolase
FOXG_15799	0.307722	3.24969			DUF3530
GAOB	0.307944	3.24734
FOXG_14564	0.308395	3.2426			Peptidase_S8|PA|fn3_5|FlgD_ig
FOXG_02577	0.308975	3.23651
FOXG_10050	0.309176	3.2344			COesterase|NnrU|COesterase
FOXG_04913	0.310441	3.22123			Aldo_ket_red
FOXG_09792	0.314537	3.17928			Jiraiya
FOXG_07914	0.314866	3.17595	K07243	FTR, FTH1, efeU; high-affinity iron transporter	FTR1
FOXG_13353	0.316406	3.16049	K01206	FUCA; alpha-L-fucosidase	Alpha_L_fucos|Fucosidase_C
FOXG_07955	0.319224	3.1326			DUF2264
FOXG_15243	0.32065	3.11867			Abhydrolase_1|Abhydrolase_1
FOXG_10691	0.32091	3.11614			MANEC|PAN_4|MANEC|PAN_4
FOXG_11585	0.321458	3.11083			MGC-24|Amnionless|DUF4366|DUF1191|PspC|HOK_GEF
FOXG_08649	0.322802	3.09788	K01505	E3.5.99.7; 1-aminocyclopropane-1-carboxylate deaminase	PALP|DUF212
FOXG_10664	0.324133	3.08515			Bac_luciferase|Amidohydro_2
FOXG_02499	0.32419	3.08461
FOXG_15400	0.324302	3.08355			Lum_binding|ABC_tran|ABC_tran
FOXG_17425	0.325884	3.06858			MFS_1|Endomucin
FOXG_02468	0.326811	3.05987			Abhydrolase_5|Abhydrolase_5
FOXG_04562	0.327185	3.05637			Filamin|PA14_2
FOXG_03200	0.330108	3.02931
FOXG_01739	0.331089	3.02034			SAM_2|PH|SAM_2
FOXG_04150	0.331691	3.01486			GLTP
FOXG_16549	0.331789	3.01396			Asp_Glu_race
FOXG_05199	0.335606	2.97969
FOXG_11632	0.335631	2.97946	K01426	E3.5.1.4, amiE; amidase	Amidase
FOXG_10855	0.335927	2.97684			Tannase|Tannase
FOXG_16868	0.33626	2.97389			Methyltransf_23
FOXG_02807	0.336482	2.97193			Cys_Met_Meta_PP|Cys_Met_Meta_PP
FOXG_00405	0.336554	2.97129	K18195	RGL4, rhiE; rhamnogalacturonan endolyase	RhgB_N|fn3_3|CBM-like|RhgB_N|fn3_3|CBM-like
FOXG_05725	0.337664	2.96152			MFS_1
FOXG_11969	0.338871	2.95097			p450|SRI|p450
FOXG_10692	0.339384	2.94652			MANEC|PAN_4|PAN_4
FOXG_04972	0.341349	2.92955	K01597	MVD, mvaD; diphosphomevalonate decarboxylase	GHMP_kinases_N|GHMP_kinases_C
FOXG_15238	0.342226	2.92205	K11517	HAO; (S)-2-hydroxy-acid oxidase	FMN_dh|SPOR|FMN_dh
FOXG_02554	0.34233	2.92116
FOXG_15460	0.344198	2.90531			MFS_1|MFS_1
FOXG_11377	0.344993	2.89861	K11788	ADE5; phosphoribosylamine--glycine ligase / phosphoribosylformylglycinamidine cyclo-ligase	GARS_N|DAGK_prokar|GARS_A
FOXG_17116	0.345942	2.89066
FOXG_01457	0.34639	2.88692			PAN_3
FOXG_04686	0.347147	2.88062
FOXG_13651	0.348908	2.86608			MFS_1
FOXG_07464	0.349753	2.85916	K00276	AOC3, AOC2, tynA; primary-amine oxidase	Cu_amine_oxidN2|Cu_amine_oxidN3|Cu_amine_oxid
FOXG_02858	0.350428	2.85365			Aldedh|DUF2199|Semialdhyde_dh|Aldedh
FOXG_15737	0.351696	2.84337			Sulfotransfer_1
FOXG_01517	0.352817	2.83433			BDV_P40|MSA_2
FOXG_03864	0.353277	2.83064
FOXG_15211	0.353622	2.82788
FOXG_10368	0.353669	2.82751			Bac_luciferase
FOXG_10361	0.354022	2.82469			TauD
FOXG_16603	0.35439	2.82175			p450
FOXG_05360	0.355059	2.81643
FOXG_11046	0.35705	2.80072	K19245	JLP1; sulfonate dioxygenase	TauD
FOXG_14604	0.357293	2.79882	K19788	OLA1; obg-like ATPase 1	MMR_HSR1|YchF-GTPase_C
FOXG_08305	0.36007	2.77724			Glyco_hydro_76
FOXG_17574	0.362145	2.76132			Macoilin|Apt1
FOXG_16536	0.362821	2.75618			dCMP_cyt_deam_1|IlvC
FOXG_07702	0.363738	2.74923			Amino_oxidase
FOXG_13296	0.363957	2.74758	K16261	YAT; yeast amino acid transporter	AA_permease
FOXG_05694	0.36404	2.74695
FOXG_12983	0.364121	2.74634
FOXG_11631	0.364651	2.74234
FOXG_12208	0.366351	2.72962
FOXG_15704	0.366379	2.72941			CFEM|Mucin
FOXG_13164	0.366537	2.72824			GMC_oxred_N|GMC_oxred_C
FOXG_17535	0.366539	2.72822	K01481	E3.5.3.15; protein-arginine deiminase	EF-hand_5|RmlD_sub_bind|PAD
FOXG_09823	0.36857	2.71319			ArAE_2_N|DUF4795|FUSC_2|ArAE_2
FOXG_12710	0.368695	2.71227	K11561	mis14, NSL1; kinetochor protein Mis14/NSL1	LON_substr_bdg|Mis14
FOXG_03848	0.370414	2.69968			Abhydrolase_6|Lipase3_N
FOXG_11701	0.374363	2.6712			TCTP
FOXG_16857	0.374711	2.66872			FAD_binding_4|BBE
FOXG_11731	0.37507	2.66617			HSP70
FOXG_12153	0.375809	2.66093	K14454	GOT1; aspartate aminotransferase, cytoplasmic	Aminotran_1_2
FOXG_16509	0.376134	2.65862			TPPK_C
FOXG_10327	0.378087	2.64489			Myb_DNA-bind_6
FOXG_17448	0.378514	2.64191			Sulfotransfer_3
FOXG_14661	0.378656	2.64092			MFS_1
FOXG_17449	0.379313	2.63635			p450|AAA_19
FOXG_11074	0.379642	2.63406
FOXG_17452	0.379752	2.6333			p450
FOXG_11722	0.379828	2.63277			IncA|Baculo_p24|CAT|DUF342|Fib_alpha|Phasin|Apolipoprotein|Exonuc_VII_L|Tropomyosin_1|Pox_A_type_inc|Mnd1|Gp-FAR-1|F_actin_bind|BLOC1_2|T_Ag_DNA_bind|TMF_TATA_bd|DUF848
FOXG_10923	0.379881	2.6324			Pneumo_att_G|DUF4192|DUF4045|DUF966|DUF1510|Plasmodium_Vir|Neur_chan_memb|SAPS|VIT1
FOXG_13127	0.380137	2.63063			HET
FOXG_04540	0.380337	2.62925	K00140	mmsA, iolA, ALDH6A1; malonate-semialdehyde dehydrogenase (acetylating) / methylmalonate-semialdehyde dehydrogenase	Aldedh
FOXG_10798	0.381197	2.62331			MFS_1
FOXG_13232	0.383386	2.60834			DUF3632
FOXG_10973	0.384363	2.60171
FOXG_01689	0.384792	2.59881	K17497	PMM; phosphomannomutase	PMM|PMM
FOXG_09556	0.385946	2.59104			FA_desaturase
FOXG_15267	0.386846	2.58501			HeLo|Pkinase|HeLo
FOXG_10709	0.387737	2.57907			2-Hacid_dh|2-Hacid_dh_C
FOXG_02504	0.388668	2.57289
FOXG_14225	0.38876	2.57228			Pyr_redox_2
FOXG_10544	0.388768	2.57223			PBD
FOXG_14656	0.389439	2.56779	K18107	GAAD; L-glyceraldehyde reductase	Aldo_ket_red
FOXG_12147	0.391024	2.55739			DHDPS|Peripla_BP_1
FOXG_13438	0.391339	2.55533			Lipase_GDSL_2
FOXG_00148	0.392352	2.54873			AltA1
FOXG_17451	0.392368	2.54863			Sulfotransfer_3
FOXG_12928	0.393763	2.5396			Acetyltransf_1|Glyoxalase|TPR_7
FOXG_14226	0.393842	2.53909
FOXG_10750	0.394151	2.5371			AlphaC_N|A_amylase_inhib
FOXG_11188	0.395533	2.52823
FOXG_05066	0.395667	2.52738			Methyltransf_11
ODX1	0.395837	2.52629
FOXG_12292	0.397113	2.51818			CAP
FOXG_11785	0.397826	2.51366			adh_short|RNA_pol_Rpb1_4
FOXG_02401	0.399877	2.50077			TPP_enzyme_N|TPP_enzyme_M|TPP_enzyme_C|TPP_enzyme_N|TPP_enzyme_M|TPP_enzyme_C
FOXG_13537	0.401878	2.48832	K14977	ylbA, UGHY; (S)-ureidoglycine aminohydrolase	Cupin_3|DUF2793|Cupin_2
FOXG_15662	0.402734	2.48303
FOXG_13050	0.403212	2.48009			Aldo_ket_red
FOXG_07743	0.403285	2.47964	K01648	ACLY; ATP citrate (pro-S)-lyase	ATP-grasp_2|Citrate_bind
FOXG_09647	0.403352	2.47923			Glyco_hydro_61
FOXG_07064	0.403575	2.47785			Patatin
FOXG_12322	0.404357	2.47306			Amidase
FOXG_12282	0.404859	2.47			MARVEL|ATPase_gene1|VIT1
FOXG_14209	0.404932	2.46955			DUF3295|DUF3295
FOXG_09791	0.405564	2.4657			FAD_binding_4|BBE
FOXG_03897	0.405879	2.46379			Abhydrolase_6
FOXG_16794	0.406989	2.45707			MFS_1
FOXG_15356	0.408195	2.44981			TauD|Ax_dynein_light|TauD
FOXG_15797	0.408685	2.44687			Methyltransf_23
FOXG_00655	0.408852	2.44587	K07374	TUBA; tubulin alpha	Tubulin|Tubulin_C|Tubulin|Tubulin_C
FOXG_14883	0.409805	2.44018			AAA_22|TPR_11
FOXG_06363	0.410516	2.43596
FOXG_17524	0.410766	2.43447
FOXG_10137	0.411539	2.42991			PNP_UDP_1
FOXG_11829	0.412064	2.42681			Epimerase
FOXG_00667	0.413222	2.42			SKG6
FOXG_13853	0.413277	2.41969			DUF1313|NB-ARC|TPR_12|TPR_10|TPR_10|TPR_10|DUF2732
FOXG_05795	0.41462	2.41185			Kelch_4|Kelch_1|Kelch_1|Kelch_1
FOXG_17275	0.414752	2.41108			Dimer_Tnp_hAT|DUF743|Condensin2nSMC|DUF16|DinB|DUF4795|AAA_13
FOXG_02845	0.415008	2.40959	K07243	FTR, FTH1, efeU; high-affinity iron transporter	FTR1|FTR1
FOXG_03973	0.415828	2.40484
FOXG_05273	0.415895	2.40446			F-box-like
FOXG_02822	0.416731	2.39963	K08900	BCS1; mitochondrial chaperone BCS1	BCS1_N|AAA|Nit_Regul_Hom|BCS1_N|AAA
BIODA	0.417289	2.39642
FOXG_11180	0.419924	2.38138
FOXG_01279	0.420515	2.37804
FOXG_14218	0.421274	2.37375			CHASE3|DUF3375
FOXG_08880	0.421844	2.37055			SesA|YgaB|COG2|DUF2420|DASH_Dam1|LAGLIDADG_WhiA
FOXG_04544	0.421934	2.37004
FOXG_05394	0.4223	2.36799
FOXG_11783	0.422312	2.36792			Cyclase
FOXG_17447	0.422359	2.36766			Glyco_trans_1_3|UDPGT
FOXG_14482	0.423202	2.36294
FOXG_17488	0.423981	2.3586			FAA_hydrolase|Hydrolase_4
FOXG_07744	0.424042	2.35826	K01648	ACLY; ATP citrate (pro-S)-lyase	CoA_binding|Ligase_CoA|Citrate_synt
FOXG_06719	0.425066	2.35257
FOXG_11784	0.425553	2.34988			Sugar_tr|DUF2070|AmiS_UreI
FOXG_14688	0.427439	2.33952			PNP_UDP_1|Peptidase_M17_N|NB-ARC
FOXG_17128	0.428495	2.33375			SRP-alpha_N
FOXG_11579	0.429613	2.32768			Sugar_tr
FOXG_12024	0.429801	2.32666			Transferase
FOXG_02442	0.430251	2.32423	K09983	K09983; uncharacterized protein	DUF1993|B3|DUF3160|DUF1993
FOXG_13703	0.430657	2.32204			Amino_oxidase
FOXG_13466	0.431335	2.31838			Methyltransf_23
FOXG_09121	0.431897	2.31537
FOXG_16568	0.432481	2.31224			AMP-binding|AMP-binding_C
FOXG_14636	0.432871	2.31016	K01007	pps, ppsA; pyruvate, water dikinase	PPDK_N|PEP-utilizers|PEP-utilizers_C
FOXG_13705	0.433505	2.30678			YoqO|DUF4229
FOXG_01155	0.433923	2.30456			Amidohydro_2|Amidohydro_2
FOXG_13534	0.434206	2.30306			Acetyltransf_1
FOXG_03958	0.435357	2.29697			Methyltransf_23
FOXG_10200	0.435565	2.29587			AAA_16
FOXG_08998	0.435813	2.29456	K00128	ALDH; aldehyde dehydrogenase (NAD+)	Aldedh
FOXG_11336	0.436565	2.29061
FOXG_04552	0.436602	2.29042			Methyltransf_11|DUF3291
FOXG_02269	0.436793	2.28942			DUF4451|DUF4451
FOXG_09809	0.437165	2.28747			OPT|OPT
FOXG_07469	0.437192	2.28732			Dimerisation|Methyltransf_2
FOXG_09987	0.437535	2.28553			Galactosyl_T
FOXG_02039	0.440255	2.27141	K00787	FDPS; farnesyl diphosphate synthase	polyprenyl_synt|YkyB|polyprenyl_synt
FOXG_15183	0.440456	2.27037			Zn_clus|Fungal_trans_2|Zn_clus|Fungal_trans_2
FOXG_02576	0.440841	2.26839
FOXG_15436	0.441033	2.2674			DUF1517|Podoplanin
FOXG_10682	0.441318	2.26594			p450|Pardaxin
FOXG_02588	0.441884	2.26304			Asp|GCC2_GCC3|Asp
FOXG_14662	0.441948	2.26271			Ferric_reduct|FAD_binding_8|NAD_binding_6
FOXG_01249	0.442138	2.26174			Response_reg|Response_reg
FOXG_14505	0.443769	2.25343			Glyco_hydro_61
FOXG_11310	0.444326	2.2506			DUF2939
FOXG_10886	0.445146	2.24645			Helo_like_N|DUF3584|TelA|ISG65-75|Helo_like_N|Spc7
FOXG_07583	0.445476	2.24479
FOXG_06999	0.445668	2.24382			ADH_zinc_N_2
FOXG_09409	0.446196	2.24117			PrpF
FOXG_17649	0.446267	2.24081			Aldo_ket_red|Aldo_ket_red
FOXG_14863	0.447013	2.23707
FOXG_03761	0.44737	2.23529			DUF3755
FOXG_17190	0.447904	2.23262			AATase
FOXG_09149	0.448118	2.23156			Methyltransf_23|FAM91_N
FOXG_04543	0.448929	2.22752			AA_permease_2
FOXG_13208	0.449826	2.22308			Methyltransf_23
FOXG_10093	0.449907	2.22268
FOXG_17179	0.451466	2.21501	K04709	LAG1; Acyl-CoA-dependent ceramide synthase	TRAM1|TRAM_LAG1_CLN8
FOXG_03923	0.45151	2.21479	K00423	E1.10.3.3; L-ascorbate oxidase	Cu-oxidase_3|Cu-oxidase|Cu-oxidase_2
FOXG_10101	0.452212	2.21135			OPT
FOXG_03470	0.452252	2.21115	K02437	gcvH, GCSH; glycine cleavage system H protein	GCV_H
FOXG_02089	0.452648	2.20922
FOXG_16804	0.453313	2.20598			Hydrolase_3
FOXG_16883	0.453631	2.20444	K16261	YAT; yeast amino acid transporter	AA_permease
FOXG_16522	0.45449	2.20027			DUF1360|Terpene_synth_C
FOXG_09295	0.455385	2.19594	K20238	E2.1.1.317; sphingolipid C9-methyltransferase	CMAS
FOXG_11398	0.456213	2.19196	K00012	UGDH, ugd; UDPglucose 6-dehydrogenase	UDPG_MGDP_dh_N|UDPG_MGDP_dh_N|UDPG_MGDP_dh|UDPG_MGDP_dh_C|UDPG_MGDP_dh_C
FOXG_02457	0.456909	2.18862			Chitin_bind_3|Serglycin|Chitin_bind_3
FOXG_15431	0.457115	2.18763
FOXG_04743	0.458534	2.18086			Fungal_trans
FOXG_14581	0.462066	2.16419			Epimerase
FOXG_09294	0.463467	2.15765
FOXG_04765	0.463988	2.15523	K18580	RHGA; rhamnogalacturonan hydrolase	Pectate_lyase_3|Glyco_hydro_28
FOXG_14299	0.464081	2.15479			CDC48_N|DUF2380|TOBE
FOXG_05948	0.4643	2.15378	K01728	pel; pectate lyase	Pec_lyase_C
FOXG_12929	0.464941	2.15081			ECH_1
FOXG_11786	0.465696	2.14732			Aldedh
FOXG_04677	0.465899	2.14639			ATP-grasp_2|MoeA_C|Ligase_CoA
LCC3	0.466423	2.14398
FOXG_14788	0.467109	2.14083			HDA2-3
FOXG_00815	0.468036	2.13659
FOXG_06430	0.468422	2.13483			BssC_TutF|ComP_DUS
FOXG_13456	0.468513	2.13441			Pyr_redox_2
FOXG_14664	0.46862	2.13393
FOXG_06320	0.470305	2.12628
FOXG_00077	0.471431	2.1212	K00894	ETNK, EKI; ethanolamine kinase	Choline_kinase|Choline_kinase
FOXG_03476	0.473242	2.11308			AA_permease_2
FOXG_16904	0.473258	2.11301			HET|HET
FOXG_14718	0.473488	2.11199
FOXG_16484	0.475267	2.10408
FOXG_10214	0.475484	2.10312			Glyco_hydro_16
FOXG_01170	0.476689	2.0978	K22066	BOLA1; BolA-like protein 1	BolA|BolA
PG5	0.478958	2.08787
FOXG_07548	0.479868	2.08391
FOXG_13257	0.480441	2.08142	K01426	E3.5.1.4, amiE; amidase	Amidase
FOXG_00350	0.482881	2.0709			MBOAT_2|MBOAT_2
FOXG_06047	0.483521	2.06816
FOXG_01969	0.484161	2.06543
FOXG_00874	0.484584	2.06362			DUF1708|DUF1708
FOXG_00959	0.485778	2.05855
FOXG_17450	0.486243	2.05658			ABM
FOXG_13009	0.486607	2.05505			AKNA|Tropomyosin_1
FOXG_01602	0.486766	2.05438			DUF347
FOXG_13731	0.488229	2.04822	K07941	ARF6; ADP-ribosylation factor 6	Arf|CRISPR_Cas2|Methyltrn_RNA_3|SpoOE-like
FOXG_12671	0.488324	2.04782	K14455	GOT2; aspartate aminotransferase, mitochondrial	Aminotran_1_2
FOXG_15713	0.488954	2.04518			MFS_1
FOXG_15314	0.489456	2.04309			AMP-binding|AMP-binding
FOXG_10213	0.490009	2.04078			ANAPC5|DUF3500
FOXG_15683	0.491792	2.03338			AbiEii|Macoilin
FOXG_08754	0.492539	2.0303			Consortin_C|SARAF|PRIMA1|DAG1|RCR|DUF4733
FOXG_17419	0.493622	2.02584
FOXG_00990	0.494078	2.02397			ABC_membrane|ABC_tran|ABC_membrane|ABC_tran|ABC_membrane|ABC_tran|ABC_membrane|ABC_tran
FOXG_15330	0.494355	2.02284			Chitin_bind_1|Chitin_bind_1|Chitin_bind_1
FOXG_17594	0.495093	2.01982			Exonuc_X-T_C
FOXG_12023	0.495371	2.01869			ECSCR|TMEM219|NfeD
FOXG_01706	0.496044	2.01595			Homeobox|Homeobox
FOXG_08711	0.496601	2.01369			Beta-lactamase|B5
FOXG_09561	0.497908	2.0084			FAD_oxidored
FOXG_02876	0.498965	2.00415			AA_permease_2|AA_permease_2
FOXG_06420	0.499719	2.00112	K00966	GMPP; mannose-1-phosphate guanylyltransferase	NTP_transferase|Hexapep

## Sheet: Table S4C
F. oxysporum. Activated genes in cars dark vs WT dark
Gene ID	Fold-change	KO ID	KO Description	PFAM Domains	car genes
FOXG_11835	Inf			DUF4385
FOXG_02903	Inf
FOXG_12678	Inf
FOXG_02914	597.038			DUF2278|LTD|He_PIG|DUF4780|EPO_TPO|DUF2278|LTD
FOXG_02920	371.449			Glyco_hydro_75|Glyco_hydro_75
FOXG_02907	205.023			GFO_IDH_MocA|GFO_IDH_MocA
FOXG_02910	177.349			Pyridoxal_deC|Pyridoxal_deC|Pyridoxal_deC|Pyridoxal_deC
FOXG_12143	170.953	K15745	AL1; phytoene desaturase (3,4-didehydrolycopene-forming)	Amino_oxidase|Amino_oxidase	carB
FOXG_12144	139.293	K17841	AL2; 15-cis-phytoene synthase / lycopene beta-cyclase	SQS_PSY	carRA
FOXG_11750	139.016			Ferritin_2
FOXG_12142	91.1323			Bac_rhodopsin	carO
FOXG_07672	68.5317			RTA1
FOXG_02919	63.8051			FeoC|Methyltransf_2|Methyltransf_2
FOXG_02893	55.4955			Nodulin_late
FOXG_02864	47.0124			HAD_2|HAD_2
FOXG_02921	42.1482			Cellulase|Cellulase
FOXG_09962	36.1898			Aldo_ket_red|Dev_Cell_Death|Rhabdo_M1
FOXG_03802	32.7813			GFA
FOXG_02731	32.6565			adh_short|adh_short
FOXG_02908	31.0388			Sugar_tr|MFS_1|Sugar_tr|MFS_1
FOXG_02358	29.4344			Abhydrolase_5|Abhydrolase_5
FOXG_02889	28.1312	K09704	K09704; uncharacterized protein	DUF1237|DUF1237
FOXG_09722	28.1293			Sugar_tr
FOXG_02826	27.429			Hydrolase|Cation_ATPase_C|Hydrolase|Cation_ATPase_C
FOXG_12145	26.0254			RPE65|PPI_Ypi1	carX
FOXG_16582	25.3153	K01187	malZ; alpha-glucosidase	NtCtMGAM_N|Gal_mutarotas_2|Glyco_hydro_31
FOXG_02789	25.126			HhH-GPD|HhH-GPD
FOXG_15936	22.957			PsbW
FOXG_02808	21.0859			Sugar_tr|DUF1201|Sugar_tr
FOXG_13071	20.1034	K20465	OSBPL9_10_11, ORP9_10_11; oxysterol-binding protein-related protein 9/10/11	Oxysterol_BP
FOXG_02862	19.4022
FOXG_02882	18.8811			MFS_1|MFS_1
FOXG_16836	18.6907	K03781	katE, CAT, catB, srpA; catalase	Catalase|Catalase-rel
FOXG_02867	17.6218			CHAT|CHAT
FOXG_02896	17.153			DUF2353
FOXG_02802	15.9952
FOXG_02918	15.9328
FOXG_02917	14.6244			MFS_1|MFS_1
FOXG_09735	14.4682			Oxidored_FMN|YadA_stalk
FOXG_02904	14.0469			Zn_clus|DUF4995|WD40_alt|Zn_clus
FOXG_02830	13.3324
FOXG_02909	12.509			Peptidase_S15|PepX_C|Peptidase_S15|PepX_C
FOXG_02866	12.2811			DUF676
FOXG_10608	12.2746	K17842	carT, CAO-2; torulene dioxygenase	RPE65	carT
FOXG_14952	11.531	K01613	psd, PISD; phosphatidylserine decarboxylase	PS_Dcarbxylase
FOXG_02360	11.4266			Zn_clus
FOXG_02890	10.7045			Abhydrolase_3|Abhydrolase_3
FOXG_02874	10.4242
FOXG_04476	10.0821			Fasciclin|DUF4265|Fasciclin
FOXG_02875	10.028			CN_hydrolase|CPSase_L_chain|CN_hydrolase
FOXG_02897	9.9454
FOXG_02865	9.78248			CHAT|CHAT
FOXG_12112	9.4148			AA_permease_2
FOXG_15733	9.31761			Caleosin
FOXG_03387	9.08968	K02155	ATPeV0C, ATP6L; V-type H+-transporting ATPase 16kDa proteolipid subunit	ATP-synt_C|ELP6|DUF2686|ATP-synt_C
FOXG_02855	9.04293			NmrA|NmrA
FOXG_02858	8.89707			Aldedh|DUF2199|Semialdhyde_dh|Aldedh
FOXG_02060	8.29338	K02295	CRY; cryptochrome	FAD_binding_7|FAD_binding_7
FOXG_02886	8.19185
FOXG_00472	8.19026			adh_short|adh_short
FOXG_13109	8.12372
FOXG_02902	7.66561			WSC|WSC
FOXG_15721	7.66024
FOXG_08913	7.6578			NAD_binding_8|Pyr_redox|DUF3452
FOXG_09238	7.46525	K20246	EGT1; L-histidine Nalpha-methyltransferase / hercynylcysteine S-oxide synthase	DinB_2|GyrI-like|FGE-sulfatase
FOXG_02827	7.32922			Cation_ATPase_N|DctQ|E1-E2_ATPase|Cation_ATPase_N|E1-E2_ATPase
FOXG_12111	7.30619			VIT1
FOXG_09239	7.12683	K20246	EGT1; L-histidine Nalpha-methyltransferase / hercynylcysteine S-oxide synthase	Methyltransf_25
FOXG_07233	7.07897			MARVEL
FOXG_02854	6.91673			bZIP_1|HMA|E1-E2_ATPase|Hydrolase|HMA|E1-E2_ATPase|Hydrolase
FOXG_05310	6.81064
FOXG_15712	6.69535			ABC_trans_N|ABC_tran|Pantoate_ligase|ABC2_membrane|PDR_CDR|ABC_tran|ABC2_membrane|PDR_CDR
FOXG_02848,FOXG_02849	6.50496
FOXG_02879	6.43643			AXE1|adh_short_C2|adh_short_C2
FOXG_15752	6.37727	K01800	maiA, GSTZ1; maleylacetoacetate isomerase	GST_N|GST_C
FOXG_09966	6.36641			AMP-binding|PP-binding|Anillin_N|NAD_binding_4
FOXG_10652	6.27663			ADH_N|ADH_zinc_N
FOXG_11130	6.20177
FOXG_11715	6.10753			DUF1772
FOXG_03933	6.05636			FMO-like
FOXG_04047	6.05103			VIT1
FOXG_02843	6.03708	K03448	FEN2, LIZ1; MFS transporter, ACS family, pantothenate transporter	MFS_1|MFS_1
FOXG_10951	6.01156			OsmC|OsmC
FOXG_02876	5.89593			AA_permease_2|AA_permease_2
FOXG_02822	5.88128	K08900	BCS1; mitochondrial chaperone BCS1	BCS1_N|AAA|Nit_Regul_Hom|BCS1_N|AAA
FOXG_11729	5.8735
FOXG_12807	5.81242			DUF4072
FOXG_03176	5.79059			Methyltransf_11
FOXG_11714	5.66871			Arylesterase
FOXG_02406	5.64479	K01621	xfp, xpk; xylulose-5-phosphate/fructose-6-phosphate phosphoketolase	XFP_N|XFP|XFP_C|XFP_N|XFP|XFP_C
FOXG_02361	5.52001			Fasciclin|Fasciclin|Fasciclin|Fasciclin
FOXG_02842	5.42367			PAN_1
FOXG_03809	5.4159	K14709	SLC39A1_2_3, ZIP1_2_3; solute carrier family 39 (zinc transporter), member 1/2/3	Zip|Zip|Zip
FOXG_16644	5.40502			Mem_trans
FOXG_03808	5.35869
FOXG_06342	5.34374			Pyrid_ox_like
FOXG_07531	5.22539			Amino_oxidase|Amino_oxidase
FOXG_17031	5.11087			MCRA
FOXG_02940	5.10942			CN_hydrolase|CN_hydrolase
FOXG_02959	5.08723			DUF3425|DUF3425
FOXG_02349	5.08377	K05349	bglX; beta-glucosidase	Glyco_hydro_3|Glyco_hydro_3_C|Fn3-like|Glyco_hydro_3|Glyco_hydro_3_C|Fn3-like
FOXG_09957	5.0831			zf-C2HC5|DUF2256|Ecl1
FOXG_11435	5.07399			PhyH
FOXG_15398	5.00802			MFS_1|DUF1049|MFS_1
FOXG_02887	4.98257
FOXG_17616	4.86075			Aminotran_3
FOXG_01269	4.74892			KGG|KGG|KGG|KGG|KGG|KGG
FOXG_03944	4.67702	K01193	INV, sacA; beta-fructofuranosidase	Glyco_hydro_32N|Glyco_hydro_32C
FOXG_17687	4.624			LysM|LysM|LysM|LysM
FOXG_12863	4.6013			DUF3140
FOXG_02906	4.59381
FOXG_12347	4.54843
FOXG_03376	4.54251
FOXG_03307	4.51789			EI24
FOXG_16869	4.51185			Glyco_hydro_16
FOXG_03150	4.5012			HhH-GPD|TAFII55_N
FOXG_02219	4.48662			DUF1295|DUF1295
FOXG_16837	4.32743	K00387	SUOX; sulfite oxidase	Oxidored_molyb|SLBB|Mo-co_dimer
FOXG_10458	4.31769			P4Ha_N|DUF4449
FOXG_00629	4.27878
FOXG_10653	4.24425			Rieske|Pyr_redox_2|Reductase_C
FOXG_02913	4.17015			HNH_2
FOXG_07663	4.15348			DUF1074|Phasin_2|Apolipoprotein|TipAS
FOXG_07696	4.13862			Cytochrom_B561|DUF4271
FOXG_16581	4.09547			MFS_1
FOXG_02863	4.07353			DAO|DAO
FOXG_10088	4.00075	K16342	PLA2G4, CPLA2; cytosolic phospholipase A2	PLA2_B|PLA2_B
FOXG_15803	3.99684
FOXG_05118	3.98931			Cyt-b5|Acyl-CoA_dh_N|Acyl-CoA_dh_M|Acyl-CoA_dh_1
FOXG_05896	3.97113			FAD_binding_3
FOXG_09754	3.83716
FOXG_08771	3.82672	K17285	SELENBP1; selenium-binding protein 1	SBP56
FOXG_10102	3.81076	K00306	PIPOX; sarcosine oxidase / L-pipecolate oxidase	DAO
EG-1	3.73752
FOXG_06019	3.67659			adh_short|FlgD_ig
FOXG_02878	3.67206			Acetyltransf_1
FOXG_02859	3.67084
FOXG_01904	3.65989			MFS_1|MFS_1
FOXG_17014	3.64326			NPP1
FOXG_15291	3.62166			Sugar_tr|Sugar_tr
FOXG_02421	3.61897
FOXG_01106	3.59206
FOXG_04966	3.58798			NmrA|NadA
FOXG_02847	3.58663			DUF745|DUF3450|ADIP|IncA|PI3K_P85_iSH2|ERM|Spc7|Yuri_gagarin|ATG16|HMMR_N|TPR_MLP1_2|FliD_C|HALZ|Spc7|Lebercilin|ApoO|FliJ|DUF1664|PI3K_P85_iSH2|Val_tRNA-synt_C|GAS|ATG16|DUF2229|TPR_MLP1_2
FOXG_02405	3.577	K03781	katE, CAT, catB, srpA; catalase	Catalase|Catalase-rel|DJ-1_PfpI|Catalase|Catalase-rel
FOXG_02911	3.56734			Abhydrolase_6|Abhydrolase_6
FOXG_13540	3.46592			Herpes_gE|Amnionless|SARAF|DUF912|DUF3377|Shisa|zf-HC5HC2H_2|zf-RING_2
FOXG_10760	3.45178
FOXG_13182	3.44174			GFO_IDH_MocA|AAA_33|GFO_IDH_MocA_C
FOXG_02877	3.41821
FOXG_04939	3.41709			DUF1264
FOXG_14639	3.40718			DUF2855|HLH|HALZ
FOXG_00361	3.40525	K05770	TSPO, BZRP; benzodiazapine receptor	TspO_MBR|TspO_MBR
FOXG_03800	3.39375	K00306	PIPOX; sarcosine oxidase / L-pipecolate oxidase	DAO
FOXG_05475,FOXG_05476	3.38818
FOXG_02828	3.38562			Zn_clus|Zn_clus
FOXG_02937	3.38372			Zn_clus|Fungal_trans|Fungal_trans
FOXG_15758	3.38323			Methyltrans_RNA
FOXG_17685	3.36734			LysM|LysM|Chitin_bind_1|Glyco_hydro_18
FOXG_02916	3.36412	K19245	JLP1; sulfonate dioxygenase	TauD|TauD
FOXG_04927	3.35683			DUF3292|Pex24p|VIR_N|Peroxin-22
FOXG_15711	3.35051
FOXG_05101	3.23304			DUF1761
FOXG_13856	3.19417			C2|C2
FOXG_02947	3.18643			Chordopox_L2|DUF2611
FOXG_03949	3.17413			ADH_N|ADH_zinc_N
FOXG_02168	3.06435			ADH_N|ADH_zinc_N|ADH_zinc_N
FOXG_08010	3.06244			DJ-1_PfpI
FOXG_02801	3.06097			Glyco_transf_90|Glyco_transf_90
FOXG_13541	3.0551
FOXG_16636	3.00364			Fe-ADH
FOXG_03104	2.99266	K00107	ALO; D-arabinono-1,4-lactone oxidase	FAD_binding_4|ALO
FOXG_17686	2.97587
FOXG_06292	2.97012	K01702	LEU1; 3-isopropylmalate dehydratase	Aconitase|Aconitase_C
FOXG_10189	2.91109	K01568	PDC, pdc; pyruvate decarboxylase	TPP_enzyme_N|TPP_enzyme_M|TPP_enzyme_C
FOXG_13997	2.889			p450|Lipoprotein_18
FOXG_05311	2.8869	K00804	GGPS1; geranylgeranyl diphosphate synthase, type III	polyprenyl_synt
FOXG_11766	2.88082			NmrA
FOXG_09803	2.87524			Sulfotransfer_3
FOXG_03951	2.87062			p450
FOXG_12392	2.86578			CoA_transf_3|FAD_binding_3
FOXG_01130	2.82837
FOXG_04971	2.79473	K20858	MCU; calcium uniporter protein, mitochondrial	MCU|Glyco_trans_4_4|DUF1281
FOXG_15642	2.76746			adh_short
FOXG_03570	2.76726	K01669	phrB; deoxyribodipyrimidine photo-lyase	DNA_photolyase|FAD_binding_7
FOXG_09796	2.75574	K07223	K07223; putative iron-dependent peroxidase	Dyp_perox
FOXG_01256	2.75437
FOXG_07655	2.72741			GFA|Rpr2
FOXG_16799	2.72716
FOXG_01229	2.72282			adh_short|adh_short
FOXG_11785	2.71475			adh_short|RNA_pol_Rpb1_4
FOXG_06625	2.70307			NACHT|WD40|WD40|Luteo_P1-P2|WD40|WD40|WD40
FOXG_07801	2.6768			DUF1757|Gly-zipper_Omp
FOXG_10340	2.6536			SPG48|DUF445|DUF4449
FOXG_01367	2.61132			DUF21|HisKA_7TM|DUF2207|Glucos_trans_II|PLDc_N|DUF3951|PLDc_N
FOXG_04893	2.60111			DUF3429
FOXG_15920	2.59375			Cu-oxidase
FOXG_10393	2.58576			NmrA
FOXG_12429	2.57207			Uma2
FOXG_09276	2.56198			Mito_carr|Mito_carr|Mito_carr
FOXG_03474	2.52629			SARAF|DUF3984
FOXG_12107	2.52317	K03671	trxA; thioredoxin 1	Thioredoxin
FOXG_02824	2.51821			zf-C2H2
FOXG_02931	2.51016			VWA_2|Vwaint|Vint|VWA_2|Vwaint|Vint
FOXG_15658	2.50992
FOXG_02423	2.50403			FMO-like|FMO-like
FOXG_04881	2.50354			AP_endonuc_2|DUF2726
FOXG_02837	2.49941			Phage_holin_Dp1|FUSC_2|ArAE_2
FOXG_09745	2.46741	K08257	E3.2.1.101; mannan endo-1,6-alpha-mannosidase	Glyco_hydro_76
FOXG_06820	2.46343			2-Hacid_dh|2-Hacid_dh_C
FOXG_00142	2.46278	K00428	E1.11.1.5; cytochrome c peroxidase	peroxidase|peroxidase
FOXG_10328	2.46062	K01687	ilvD; dihydroxy-acid dehydratase	ILVD_EDD
FOXG_06197	2.43937	K07305	msrB; peptide-methionine (R)-S-oxide reductase	SelR
FOXG_08238	2.43866	K15449	TYW1; tRNA wybutosine-synthesizing protein 1	Flavodoxin_1|Radical_SAM|Wyosine_form
FOXG_10596	2.43135			Fungal_trans_2
FOXG_02838	2.43102			MFS_1|MFS_1
FOXG_02820	2.4119			Zn_clus|Fungal_trans_2|Zn_clus|Fungal_trans_2
FOXG_02901	2.40943
FOXG_04045	2.39625			cobW|cobW|CobW_C|PI3K_1B_p101|CobW_C
FOXG_03388	2.38234			tRNA-synt_1f
FOXG_04183	2.37897	K06877	K06877; DEAD/DEAH box helicase domain-containing protein	DEAD|Helicase_C|DUF1998
FOXG_01103	2.36531			Hemerythrin|Hemerythrin
FOXG_02795	2.35437			Molybdop_Fe4S4|Molybdopterin|SGT1|Molydop_binding|Molybdop_Fe4S4|Molybdopterin|Molydop_binding
FOXG_13772	2.34491			p450
FOXG_00282	2.32932			Glyco_hydro_15|Glyco_hydro_15
FOXG_06437	2.32006			SnoaL
FOXG_01529	2.31728			NAP|BUD22|PGBA_C|Beta-lactamase|NAP
FOXG_10597	2.31647			FAD_binding_4|BBE
FOXG_03670	2.31636	K03327	TC.MATE, SLC47A, norM, mdtK, dinF; multidrug resistance protein, MATE family	MatE|MatE
FOXG_05041	2.3162			MFS_1|BRI3BP
FOXG_00184	2.31484			DUF2417|Abhydrolase_5|DUF2417
FOXG_12721	2.29361			Cyt-b5|Acyl-CoA_dh_N|Acyl-CoA_dh_M|Acyl-CoA_dh_1
FOPHO5	2.27867
FOXG_02794	2.27672	K03750	moeA; molybdopterin molybdotransferase	MoeA_N|MoCF_biosynth|MoeA_C|MoeA_N|MoCF_biosynth
FOXG_14997	2.27242
FOXG_16510	2.26929
FOXG_03637	2.26304			Caleosin
FOXG_03444	2.25511	K16231	csyA; fungal type III polyketide synthase	Chal_sti_synt_N|Chal_sti_synt_C
FOXG_00906	2.25152
FOXG_12850	2.24134
FOXG_14092	2.22916			ATG16|FAM76|Troponin|DUF4631|MPS2|IncA|I_LWEQ|Syntaphilin|DUF489|APG6|AAA_13|DUF641|MAD|CALCOCO1|DUF4200|Lebercilin|DUF4407|Jnk-SapK_ap_N|LMBR1|BRE1|Laminin_II|HAP1_N|Reo_sigmaC|Spc7|CC2-LZ|TMF_DNA_bd|TMPIT|DUF724|TMF_DNA_bd|Fez1|KLRAQ|PspA_IM30|DUF4631|Cep57_CLD_2|TMF_TATA_bd
FOXG_04984	2.21625
FOXG_09098	2.21372			PALP|adh_short
FOXG_08749	2.20987
FOXG_03770	2.20108	K10534	NR; nitrate reductase (NAD(P)H)	Oxidored_molyb|Mo-co_dimer|Cyt-b5|FAD_binding_6|NAD_binding_1
FOXG_13694	2.20036	K01288	KEX1; carboxypeptidase D	Peptidase_S10|Toxin_trans
FOXG_09667	2.1871			Epimerase
FOXG_17520	2.17893			Acyl-CoA_dh_N|Acyl-CoA_dh_M|Acyl-CoA_dh_1
FOXG_10060	2.17564			UDPG_MGDP_dh_N|UDPG_MGDP_dh|UDPG_MGDP_dh_C
FOXG_05157	2.15582
FOXG_00857	2.14703			DUF4599|Methyltransf_16|Methyltransf_16
FOXG_13883	2.12765
FOXG_09965	2.12494			Fungal_trans_2
FOXG_17336	2.12168
FOXG_05885	2.05419			FAD_binding_2|Cyt-b5|BRK
FOXG_11647	2.0378			ADH_N|ADH_zinc_N
FOXG_11417	2.03475	K00799	GST, gst; glutathione S-transferase	GST_N_3|GST_C_2
FOXG_12302	2.03441			MFS_1|MFS_1

## Sheet: Table S4D
F. oxysporum. Repressed genes in cars dark vs WT dark
Gene ID	Fold-change	1/Fold change	KO ID	KO Description	PFAM Domains
FOXG_11986	0.0395903	25.2587	K00108	betA, CHDH; choline dehydrogenase	Pyr_redox_2|GMC_oxred_N|PhoPQ_related|GMC_oxred_C
FOXG_11987	0.058425	17.116			CFEM|DUF308
FOXG_10384	0.068247	14.6527
FOXG_10691	0.0803605	12.4439			MANEC|PAN_4|MANEC|PAN_4
FOXG_13044	0.0820638	12.1856			HSP20|HSP20
FOXG_04683	0.0881332	11.3465
FOXG_13304	0.0990294	10.098			Peroxidase_2
FOXG_10692	0.101416	9.86036			MANEC|PAN_4|PAN_4
FOXG_10044	0.103184	9.69143	K00354	E1.6.99.1; NADPH2 dehydrogenase	Oxidored_FMN
FOXG_09678	0.110234	9.07162			SRR1|Exo_endo_phos_2
FOXG_11813	0.114777	8.71258			EHN
FOXG_17596	0.118045	8.47134			adh_short
FOXG_06050	0.119016	8.40222			NmrA
FOXG_04682	0.122321	8.17523			Epimerase|Glyco_transf_4|PE-PPE|Hira|Cna_B
PG5	0.134126	7.45568
FOXG_10810	0.150705	6.63548			DUF2341
FOXG_07527	0.157155	6.36315	K18576	XEG; xyloglucan-specific endo-beta-1,4-glucanase	Glyco_hydro_12
FOXG_10361	0.163352	6.12173			TauD
FOXG_16638	0.176839	5.65485			Asp
FOXG_11988	0.179247	5.5789			Peroxidase_2
FOXG_16516	0.181354	5.51408	K01732	E4.2.2.10; pectin lyase	Pec_lyase_C
FOXG_04142	0.182469	5.4804			ABC_tran|ABC_membrane|ABC_membrane|zf-ISL3|ABC_tran
FOXG_08903	0.185149	5.40105	K04618	GAOA; galactose oxidase	PAN_1|PAN_1|Glyoxal_oxid_N|Kelch_6|Kelch_1|Glyoxal_oxid_N|Kelch_6|DUF1929
PRTA	0.18646	5.36307
XYL2	0.190915	5.23794
FOXG_16797	0.192283	5.20068			Amino_oxidase
FOXG_10052	0.195939	5.10362	K01184	E3.2.1.15; polygalacturonase	Glyco_hydro_28
FOXG_08698	0.207799	4.81234
FOXG_02513	0.20882	4.78882	K01732	E4.2.2.10; pectin lyase	Pec_lyase_C|Pec_lyase_C
FOXG_00784	0.210319	4.75469
FOXG_00220	0.211603	4.72584			ADH_N|ADH_zinc_N|ADH_N|ADH_zinc_N
FOXG_13024	0.21637	4.62172			AMP-binding|AMP-binding_C|PP-binding|Condensation|Condensation|DUF1949|AMP-binding|AMP-binding_C|PP-binding|Condensation|AMP-binding|AMP-binding_C|PP-binding|Condensation|Condensation|AMP-binding|AMP-binding_C|PP-binding|Condensation|AMP-binding|AMP-binding_C|PP-binding|Condensation|Condensation|PP-binding|Condensation
FOXG_11081	0.221526	4.51414	K01179	E3.2.1.4; endoglucanase	Cellulase|Cellulase
FOXG_11698	0.228932	4.36811			Glyco_hydro_61|A2M_N
FOXG_14564	0.231275	4.32386			Peptidase_S8|PA|fn3_5|FlgD_ig
FOXG_11996	0.234656	4.26156			NmrA
FOXG_13050	0.235066	4.25412			Aldo_ket_red
FOXG_13568	0.239897	4.16845			adh_short|CRCB
FOXG_03451	0.241001	4.14936			Epimerase
FOXG_13455	0.241399	4.14252			EthD
FOXG_17642	0.249234	4.0123			Acyl_transf_3|Strep_pep
FOXG_03526	0.249668	4.00533	K00480	E1.14.13.1; salicylate hydroxylase	FAD_binding_3|FAD_binding_3
FOXG_09637	0.251571	3.97501			Bul1_N|Bul1_C
FOXG_04765	0.261577	3.82296	K18580	RHGA; rhamnogalacturonan hydrolase	Pectate_lyase_3|Glyco_hydro_28
FOXG_03860	0.261623	3.8223
FOXG_02504	0.261911	3.81809
FOXG_17603	0.262253	3.81311
FOXG_05948	0.26266	3.8072	K01728	pel; pectate lyase	Pec_lyase_C
FOXG_05995	0.26494	3.77443			ThrE|ThrE_2
FOXG_17141	0.266105	3.75791	K14334	CMLE; carboxy-cis,cis-muconate cyclase	Lactonase
FOXG_17699	0.266833	3.74766			Glyoxalase_2
FOXG_13089	0.26879	3.72038
FOXG_17614	0.270746	3.6935			AAA|H_kinase_N
FOXG_13442	0.271674	3.68088	K22134	GLIA; MFS transporter, DHA2 family, glioxin efflux transporter	MFS_1
FOXG_17216	0.274498	3.64301			PALP|DAO
FOXG_16794	0.274898	3.63771			MFS_1
FOXG_11336	0.27725	3.60685
FOXG_09610	0.278657	3.58865			Alginate_lyase|Chorion_1
FOXG_00378	0.279514	3.57764	K03695	clpB; ATP-dependent Clp protease ATP-binding subunit ClpB	AAA|Cob_adeno_trans|ERM|APG6|IncA|OEP|DUF1640|DNA_topoisoIV|GrpE|AAA_2|ClpB_D2-small|AAA|AAA_2|ClpB_D2-small
FOXG_16857	0.280286	3.56779			FAD_binding_4|BBE
FOXG_15403	0.281403	3.55362			GFO_IDH_MocA|GFO_IDH_MocA
FOXG_17124	0.282637	3.53811			zf-C2H2|zf-C2H2
FOXG_00148	0.288982	3.46043			AltA1
FOXG_09647	0.290857	3.43812			Glyco_hydro_61
FOXG_09690	0.292693	3.41655			adh_short
FOXG_04706	0.296518	3.37248			NmrA
FOXG_13045	0.300697	3.32561			AA_permease
FOXG_05153	0.302513	3.30564	K18637	AXL2; axial budding pattern protein 2	He_PIG|He_PIG|He_PIG|DUF4448|TMEM154
FOXG_17649	0.303261	3.29749			Aldo_ket_red|Aldo_ket_red
FOXG_17168	0.30577	3.27043
FOXG_11685	0.305897	3.26907			Sua5_yciO_yrdC
FOXG_13271	0.306864	3.25878			Amidase
FOXG_11983	0.308008	3.24667			ABC_membrane|ABC_tran
FOXG_09987	0.313553	3.18926			Galactosyl_T
FOXG_15303	0.313768	3.18707			ADC|ADC
FOXG_12958	0.314155	3.18314
FOXG_17486	0.323388	3.09226			Pyr_redox_2|Sigma70_r3|RNase_H2-Ydr279
FOXG_07395	0.329514	3.03478
FOXG_11101	0.333838	2.99547			HIP1_clath_bdg|Tcp11|Tcp11
FOXG_12908	0.334459	2.98991
FOXG_02269	0.337706	2.96115			DUF4451|DUF4451
FOXG_11246	0.340796	2.93431
FOXG_17154	0.342499	2.91972			Amidohydro_1|Ntox43|HTH_Mga
FOXG_17219	0.345419	2.89503			DAO
FOXG_14598	0.346654	2.88472
FOXG_06359	0.349429	2.86181	K01199	EGLC; glucan endo-1,3-beta-D-glucosidase	Glyco_hydro_17
FOXG_16536	0.354115	2.82394			dCMP_cyt_deam_1|IlvC
FOXG_10110	0.354941	2.81737			Pyridoxal_deC|DUF1541
FOXG_02457	0.355776	2.81076			Chitin_bind_3|Serglycin|Chitin_bind_3
FOXG_10213	0.357952	2.79367			ANAPC5|DUF3500
FOXG_16864	0.358049	2.79291			CoA_transf_3|FAD_binding_3|FAD_binding_3
FOXG_04450	0.359913	2.77845			DSBA
FOXG_08375	0.363561	2.75057			Dicty_CAR|Sdh_cyt
FOXG_00405	0.364899	2.74048	K18195	RGL4, rhiE; rhamnogalacturonan endolyase	RhgB_N|fn3_3|CBM-like|RhgB_N|fn3_3|CBM-like
FOXG_02490	0.367236	2.72304			Cerato-platanin
FOXG_05066	0.369647	2.70528			Methyltransf_11
FOXG_16824	0.370876	2.69632			MFS_1
FOXG_11953	0.371239	2.69368			ABC_tran|ABC_membrane|ABC_tran
FOXG_15249	0.371818	2.68949			GTP1_OBG|Peptidase_C54|Epimerase|Epimerase
FOXG_08602	0.373383	2.67821			Cupin_1
FOXG_04405	0.373435	2.67784			Sugar_tr
FOXG_14658	0.375869	2.6605
FOXG_17574	0.376633	2.65511			Macoilin|Apt1
FOXG_05061	0.37776	2.64719			NmrA
FOXG_16537	0.378142	2.64451	K09705	K09705; uncharacterized protein	Cupin_5
FOXG_14673	0.380722	2.62659			Peptidase_A4|Peptidase_A4
FOXG_09945	0.381306	2.62257
FOXG_10488	0.38785	2.57832
FOXG_13496	0.38876	2.57228			Zn_clus|Fungal_trans
FOXG_17410	0.392531	2.54757	K01684	dgoD; galactonate dehydratase	MR_MLE_N|MR_MLE_C
FOXG_04566	0.39449	2.53492			GST_N|GST_C
FOXG_08754	0.395273	2.5299			Consortin_C|SARAF|PRIMA1|DAG1|RCR|DUF4733
FOXG_05790	0.395955	2.52554			Zn_clus|Fungal_trans
FOXG_08998	0.399587	2.50259	K00128	ALDH; aldehyde dehydrogenase (NAD+)	Aldedh
FOXG_15250	0.40226	2.48595			Glyco_hydro_3|Glyco_hydro_3_C|VWA|Fn3-like|Glyco_hydro_3|Glyco_hydro_3_C
FOXG_16873	0.40305	2.48108			adh_short
FOXG_16490	0.406261	2.46147			ADH_N|ADH_zinc_N
FOXG_15242	0.410106	2.43839			ADH_N|ADH_zinc_N|ADH_zinc_N
FOXG_16888	0.413088	2.42079	K14816	REI1; pre-60S factor REI1	zf-C2H2_jaz|LRS4|zf-C2H2_2
FOXG_17153	0.413804	2.4166			Amidohydro_1
FOXG_11970	0.415575	2.40631			AMP-binding|AMP-binding_C
FOXG_17524	0.416068	2.40346
FOXG_05962	0.4187	2.38834	K00799	GST, gst; glutathione S-transferase	GST_N|GST_C
FOXG_05446	0.420032	2.38077			Acyl_transf_3
FOXG_10959	0.42249	2.36692			MmgE_PrpD|MmgE_PrpD|PsbU
FOXG_10676	0.424454	2.35597			EcKinase
FOXG_12208	0.425951	2.34769
FOXG_02583	0.426465	2.34486
FOXG_05663	0.43034	2.32374
FOXG_17535	0.433024	2.30934	K01481	E3.5.3.15; protein-arginine deiminase	EF-hand_5|RmlD_sub_bind|PAD
FOXG_01375	0.434534	2.30132			Aldedh|DUF4491|Aldedh
FOXG_16631	0.437338	2.28656	K00059	fabG; 3-oxoacyl-[acyl-carrier protein] reductase	adh_short|DUF3726
FOXG_02344	0.441159	2.26676			Acetyltransf_1|Acetyltransf_1
FOXG_13059	0.441618	2.2644			AMP-binding
FOXG_15750	0.442743	2.25865			Pyr_redox_2
FOXG_10988	0.448531	2.2295			DUF1186|Amidohydro_3|Amidohydro_3
FOXG_12768	0.451933	2.21272			dCMP_cyt_deam_1
FOXG_13456	0.453348	2.20581			Pyr_redox_2
FOXG_14663	0.455111	2.19727			adh_short
FOXG_10089	0.456087	2.19257			ADH_N
FOXG_04144	0.456115	2.19243	K14708	SLC26A11; solute carrier family 26 (sodium-independent sulfate anion transporter), member 11	Sulfate_transp
FOXG_05449	0.459068	2.17833			Mucin
FOXG_17488	0.460174	2.17309			FAA_hydrolase|Hydrolase_4
FOXG_09566	0.461064	2.16889			Dynein_heavy
FOXG_12391	0.464207	2.15421			PP2C_2|Flagellin_N
FOXG_13164	0.466869	2.14193			GMC_oxred_N|GMC_oxred_C
FOXG_05765	0.46706	2.14105	K10842	MNAT1; CDK-activating kinase assembly factor MAT1	zf-C3HC4_5|DUF3797|MAT1|MRP-S26
FOXG_11954	0.46753	2.1389			ketoacyl-synt|Ketoacyl-synt_C|KAsynt_C_assoc|Acyl_transf_1|PS-DH|Methyltransf_12|ADH_N|KR|PP-binding
FOXG_03633	0.480111	2.08285
FOXG_16568	0.484333	2.0647			AMP-binding|AMP-binding_C
FOXG_12371	0.488568	2.0468
FOXG_08711	0.494338	2.02291			Beta-lactamase|B5
