# Supplementary material for: Comparative transcriptomic analysis unveils interactions between the regulatory CarS protein and light response in Fusarium
Source: BMC Genomics. 2019 Jan 21;20:67. doi: 10.1186/s12864-019-5430-x (PMC6340186; doi:10.1186/s12864-019-5430-x)
Supplement: Supplementary file 6 — Table S5. Identification of F. fujikuroi and F. oxysporum potential orthologs using the Best Bidirectional Hit algorithm. (XLSX 417 kb) [file 12864_2019_5430_MOESM6_ESM.xlsx]

## Sheet: f_fujikuroi_f_oxysporum_BBH
Table S5. Identification of potential Fusarium fujikuroi and Fusarium oxysporum orthologs using the Best Bidirectional Hit algorithm
F. fujikuroi	F. oxysporum	KO ID	KO Description
FFUJ_00007	FOXG_16410
FFUJ_00050	FOXG_01371
FFUJ_00056	FOXG_04035
FFUJ_00078	FOXG_06629
FFUJ_00079	FOXG_14420
FFUJ_00081	FOXG_15563
FFUJ_00096	FOXG_15928
FFUJ_00097	FOXG_17522
FFUJ_00101	FOXG_17429
FFUJ_00108	FOXG_17294
FFUJ_00114	FOXG_17297
FFUJ_00128	FOXG_14762
FFUJ_00134	FOXG_17280
FFUJ_00138	FOXG_17279
FFUJ_00153	FOXG_17780
FFUJ_00163	FOXG_01368
FFUJ_00164	FOXG_01367
FFUJ_00165	FOXG_01366
FFUJ_00166	FOXG_01365	K05349	bglX; beta-glucosidase
FFUJ_00167	FOXG_01364
FFUJ_00173	FOXG_10909
FFUJ_00175	FOXG_01362
FFUJ_00180	FOXG_01359
FFUJ_00183	FOXG_11731
FFUJ_00184	FOXG_01353
FFUJ_00185	FOXG_17676
FFUJ_00187	FOXG_01351
FFUJ_00189	FOXG_01345
FFUJ_00190	FOXG_01344
FFUJ_00191	FOXG_01343
FFUJ_00192	FOXG_01342
FFUJ_00193	FOXG_01341
FFUJ_00194	FOXG_01340
FFUJ_00195	FOXG_01339
FFUJ_00196	FOXG_01338	K00129	E1.2.1.5; aldehyde dehydrogenase (NAD(P)+)
FFUJ_00197	FOXG_01337
FFUJ_00198	FOXG_01335	K09246	ARG81, ARGR2; arginine metabolism regulation protein II
FFUJ_00199	FOXG_01334
FFUJ_00203	FOXG_01333
FFUJ_00204	FOXG_01331	K07119	K07119; uncharacterized protein
FFUJ_00205	FOXG_01330
FFUJ_00206	FOXG_01329
FFUJ_00207	FOXG_01328	K11811	arsH; arsenical resistance protein ArsH
FFUJ_00208	FOXG_01327
FFUJ_00209	FOXG_01325
FFUJ_00211	FOXG_01324
FFUJ_00212	FOXG_01323	K00274	MAO, aofH; monoamine oxidase
FFUJ_00214	FOXG_01322	K00135	gabD; succinate-semialdehyde dehydrogenase / glutarate-semialdehyde dehydrogenase
FFUJ_00215	FOXG_01321
FFUJ_00218	FOXG_01319
FFUJ_00221	FOXG_01317
FFUJ_00224	FOXG_01315
FFUJ_00225	FOXG_01314	K15532	yteR, yesR; unsaturated rhamnogalacturonyl hydrolase
FFUJ_00226	FOXG_01313	K05349	bglX; beta-glucosidase
FFUJ_00227	FOXG_01312	K02954	RP-S14, MRPS14, rpsN; small subunit ribosomal protein S14
FFUJ_00228	FOXG_01311
FFUJ_00229	FOXG_01310	K07975	K07975; Rho family, other
FFUJ_00230	FOXG_01309
FFUJ_00231	FOXG_01308
FFUJ_00233	FOXG_01307	K00799	GST, gst; glutathione S-transferase
FFUJ_00234	FOXG_01306
FFUJ_00235	FOXG_01305
FFUJ_00236	FOXG_01304	K01647	CS, gltA; citrate synthase
FFUJ_00237	FOXG_01303	K01637	E4.1.3.1, aceA; isocitrate lyase
FFUJ_00238	FOXG_01302
FFUJ_00239	FOXG_01301	K01915	glnA, GLUL; glutamine synthetase
FFUJ_00240	FOXG_01300
FFUJ_00241	FOXG_01299	K09602	OTUB1; ubiquitin thioesterase protein OTUB1
FFUJ_00242	FOXG_01298	K12176	COPS2, CSN2, TRIP15; COP9 signalosome complex subunit 2
FFUJ_00243	FOXG_01297
FFUJ_00244	FOXG_01296
FFUJ_00245	FOXG_01295
FFUJ_00246	FOXG_01294	K01515	nudF; ADP-ribose pyrophosphatase
FFUJ_00247	FOXG_01293
FFUJ_00248	FOXG_01292
FFUJ_00249	FOXG_01291	K00641	metX; homoserine O-acetyltransferase
FFUJ_00250	FOXG_01290
FFUJ_00251	FOXG_01289	K12870	ISY1; pre-mRNA-splicing factor ISY1
FFUJ_00252	FOXG_01288	K12670	WBP1; oligosaccharyltransferase complex subunit beta
FFUJ_00253	FOXG_01287
FFUJ_00254	FOXG_01286
FFUJ_00255	FOXG_01284	K01336	E3.4.21.48; cerevisin
FFUJ_00257	FOXG_01282	K01062	PLA2G7, PAFAH; platelet-activating factor acetylhydrolase
FFUJ_00258	FOXG_01281
FFUJ_00259	FOXG_01280
FFUJ_00260	FOXG_01279
FFUJ_00261	FOXG_01278
FFUJ_00262	FOXG_01277
FFUJ_00263	FOXG_01276
FFUJ_00264	FOXG_01275
FFUJ_00265	FOXG_01274
FFUJ_00266	FOXG_01273
FFUJ_00267	FOXG_01272
FFUJ_00268	FOXG_01271
FFUJ_00269	FOXG_01270
FFUJ_00271	FOXG_01252
FFUJ_00272	FOXG_01253
FFUJ_00273	FOXG_01254
FFUJ_00274	FOXG_01255
FFUJ_00275	FOXG_01256
FFUJ_00276	FOXG_01257
FFUJ_00281	FOXG_01258
FFUJ_00282	FOXG_01259
FFUJ_00283	FOXG_01260
FFUJ_00285	FOXG_01261	K05034	SLC6A1; solute carrier family 6 (neurotransmitter transporter, GABA) member 1
FFUJ_00286	FOXG_01262	K01273	DPEP; membrane dipeptidase
FFUJ_00287	FOXG_17737
FFUJ_00288	FOXG_01265
FFUJ_00292	FOXG_01266	K18551	SDT1; pyrimidine and pyridine-specific 5 -nucleotidase
FFUJ_00293	FOXG_01267
FFUJ_00294	FOXG_01268
FFUJ_00295	FOXG_01269
FFUJ_00296	FOXG_01250
FFUJ_00297	FOXG_01249
FFUJ_00298	FOXG_01248
FFUJ_00301	FOXG_01247
FFUJ_00302	FOXG_01246
FFUJ_00303	FOXG_01245
FFUJ_00304	FOXG_01244
FFUJ_00309	FOXG_01243
FFUJ_00311	FOXG_01238
FFUJ_00312	FOXG_01237
FFUJ_00313	FOXG_01236
FFUJ_00314	FOXG_01235
FFUJ_00317	FOXG_01233	K00108	betA, CHDH; choline dehydrogenase
FFUJ_00318	FOXG_01232
FFUJ_00320	FOXG_01231
FFUJ_00321	FOXG_01230
FFUJ_00322	FOXG_01229
FFUJ_00324	FOXG_01227
FFUJ_00325	FOXG_01226
FFUJ_00326	FOXG_01225	K21403	PXYLP1; 2-phosphoxylose phosphatase
FFUJ_00327	FOXG_01224
FFUJ_00329	FOXG_01223
FFUJ_00332	FOXG_01221
FFUJ_00335	FOXG_01220
FFUJ_00336	FOXG_01218
FFUJ_00337	FOXG_01217	K00545	COMT; catechol O-methyltransferase
FFUJ_00338	FOXG_01215
FFUJ_00340	FOXG_01214
FFUJ_00343	FOXG_01213
FFUJ_00346	FOXG_01212
FFUJ_00347	FOXG_01211
FFUJ_00348	FOXG_01210
FFUJ_00349	FOXG_01209
FFUJ_00351	FOXG_01208	K04618	GAOA; galactose oxidase
FFUJ_00354	FOXG_01206
FFUJ_00355	FOXG_01205
FFUJ_00356	FOXG_01204
FFUJ_00357	FOXG_01203	K15287	SLC35F1_2; solute carrier family 35, member F1/2
FFUJ_00359	FOXG_01202
FFUJ_00361	FOXG_01201
FFUJ_00362	FOXG_01200
FFUJ_00363	FOXG_01198
FFUJ_00364	FOXG_01197	K22069	LYRM4; LYR motif-containing protein 4
FFUJ_00365	FOXG_01196	K14829	IPI3; pre-rRNA-processing protein IPI3
FFUJ_00366	FOXG_01195
FFUJ_00367	FOXG_01194
FFUJ_00368	FOXG_01193	K12389	BTS, CLN3; battenin
FFUJ_00369	FOXG_01192
FFUJ_00370	FOXG_01191	K00763	pncB, NAPRT1; nicotinate phosphoribosyltransferase
FFUJ_00371	FOXG_01190	K14548	UTP4, CIRH1A; U3 small nucleolar RNA-associated protein 4
FFUJ_00372	FOXG_01189	K01456	E3.5.1.52, NGLY1, PNG1; peptide-N4-(N-acetyl-beta-glucosaminyl)asparagine amidase
FFUJ_00373	FOXG_01188
FFUJ_00374	FOXG_01187
FFUJ_00376	FOXG_01186
FFUJ_00377	FOXG_01185
FFUJ_00378	FOXG_01184	K09660	MPDU1; mannose-P-dolichol utilization defect 1
FFUJ_00379	FOXG_01183
FFUJ_00380	FOXG_01182	K01012	bioB; biotin synthase
FFUJ_00381	FOXG_01181
FFUJ_00382	FOXG_01180	K06062	PCAF, KAT2, GCN5; histone acetyltransferase
FFUJ_00383	FOXG_01179
FFUJ_00384	FOXG_01178	K02830	HRAD1, RAD17; cell cycle checkpoint protein
FFUJ_00386	FOXG_01177
FFUJ_00388	FOXG_01176
FFUJ_00389	FOXG_01175
FFUJ_00390	FOXG_01174
FFUJ_00391	FOXG_01172	K03259	EIF4E; translation initiation factor 4E
FFUJ_00392	FOXG_01171
FFUJ_00393	FOXG_01170	K22066	BOLA1; BolA-like protein 1
FFUJ_00394	FOXG_01169
FFUJ_00396	FOXG_01168	K00921	PIKFYVE, FAB1; 1-phosphatidylinositol-3-phosphate 5-kinase
FFUJ_00397	FOXG_01167	K17765	MDM12; mitochondrial distribution and morphology protein 12
FFUJ_00398	FOXG_01166	K12184	VPS28; ESCRT-I complex subunit VPS28
FFUJ_00399	FOXG_01165	K14833	NOC2; nucleolar complex protein 2
FFUJ_00400	FOXG_01164
FFUJ_00401	FOXG_01163
FFUJ_00402	FOXG_01162
FFUJ_00403	FOXG_01161	K01754	E4.3.1.19, ilvA, tdcB; threonine dehydratase
FFUJ_00405	FOXG_01160
FFUJ_00408	FOXG_15494
FFUJ_00411	FOXG_01158	K10273	FBXL7; F-box and leucine-rich repeat protein 7
FFUJ_00412	FOXG_01157	K21890	GHITM, DERP2, TMBIM5; growth hormone-inducible transmembrane protein
FFUJ_00413	FOXG_01156	K07304	msrA; peptide-methionine (S)-S-oxide reductase
FFUJ_00414	FOXG_01155
FFUJ_00415	FOXG_01154
FFUJ_00416	FOXG_01153
FFUJ_00417	FOXG_01152	K09885	AQPF; aquaporin rerated protein, other eukaryote
FFUJ_00418	FOXG_01151
FFUJ_00419	FOXG_01150
FFUJ_00420	FOXG_01149	K01655	LYS21, LYS20; homocitrate synthase
FFUJ_00421	FOXG_01148
FFUJ_00422	FOXG_01147	K01192	E3.2.1.25, MANBA, manB; beta-mannosidase
FFUJ_00423	FOXG_01146
FFUJ_00424	FOXG_01145
FFUJ_00425	FOXG_01144
FFUJ_00426	FOXG_01143
FFUJ_00427	FOXG_01142	K00027	ME2, sfcA, maeA; malate dehydrogenase (oxaloacetate-decarboxylating)
FFUJ_00428	FOXG_01141
FFUJ_00429	FOXG_01140
FFUJ_00430	FOXG_01139	K02894	RP-L23e, RPL23; large subunit ribosomal protein L23e
FFUJ_00431	FOXG_01138
FFUJ_00433	FOXG_01137
FFUJ_00434	FOXG_01136
FFUJ_00435	FOXG_01135	K02971	RP-S21e, RPS21; small subunit ribosomal protein S21e
FFUJ_00436	FOXG_01134	K01669	phrB; deoxyribodipyrimidine photo-lyase
FFUJ_00437	FOXG_01133
FFUJ_00438	FOXG_01132
FFUJ_00439	FOXG_01131
FFUJ_00440	FOXG_01130
FFUJ_00441	FOXG_01129
FFUJ_00442	FOXG_01128
FFUJ_00443	FOXG_01127
FFUJ_00444	FOXG_01126
FFUJ_00445	FOXG_01125
FFUJ_00446	FOXG_01124
FFUJ_00447	FOXG_01123
FFUJ_00448	FOXG_01122
FFUJ_00449	FOXG_01121
FFUJ_00450	FOXG_01120
FFUJ_00451	FOXG_01119
FFUJ_00452	FOXG_01118
FFUJ_00453	FOXG_01117
FFUJ_00454	FOXG_01116
FFUJ_00455	FOXG_01115	K03030	PSMD14, RPN11, POH1; 26S proteasome regulatory subunit N11
FFUJ_00456	FOXG_01114	K06067	HDAC1_2; histone deacetylase 1/2
FFUJ_00457	FOXG_01113
FFUJ_00458	FOXG_01112	K03025	RPC6, POLR3F; DNA-directed RNA polymerase III subunit RPC6
FFUJ_00459	FOXG_01111	K01802	E5.2.1.8; peptidylprolyl isomerase
FFUJ_00460	FOXG_01110	K12471	EPN; epsin
FFUJ_00461	FOXG_01109
FFUJ_00463	FOXG_01108
FFUJ_00464	FOXG_01107
FFUJ_00465	FOXG_01106
FFUJ_00466	FOXG_01105
FFUJ_00467	FOXG_01103
FFUJ_00468	FOXG_01102
FFUJ_00469	FOXG_01101	K05349	bglX; beta-glucosidase
FFUJ_00470	FOXG_01100	K18064	ACR2; arsenical-resistance protein 2
FFUJ_00471	FOXG_01099	K11099	SNRPG, SMG; small nuclear ribonucleoprotein G
FFUJ_00472	FOXG_01098
FFUJ_00473	FOXG_01097
FFUJ_00474	FOXG_01096
FFUJ_00475	FOXG_01095
FFUJ_00476	FOXG_01094
FFUJ_00477	FOXG_01093
FFUJ_00478	FOXG_01092
FFUJ_00479	FOXG_01090	K09553	STIP1; stress-induced-phosphoprotein 1
FFUJ_00480	FOXG_01089	K01887	RARS, argS; arginyl-tRNA synthetase
FFUJ_00481	FOXG_01088
FFUJ_00482	FOXG_01086
FFUJ_00483	FOXG_01085
FFUJ_00484	FOXG_01084
FFUJ_00485	FOXG_01083
FFUJ_00486	FOXG_01082	K06287	maf; septum formation protein
FFUJ_00487	FOXG_01081
FFUJ_00488	FOXG_01080	K01868	TARS, thrS; threonyl-tRNA synthetase
FFUJ_00489	FOXG_01079
FFUJ_00490	FOXG_01078	K00344	qor, CRYZ; NADPH2:quinone reductase
FFUJ_00491	FOXG_01077	K04523	UBQLN, DSK2; ubiquilin
FFUJ_00492	FOXG_01076	K20405	NPRL2; nitrogen permease regulator 2-like protein
FFUJ_00493	FOXG_01075	K01866	YARS, tyrS; tyrosyl-tRNA synthetase
FFUJ_00494	FOXG_01074	K00237	SDHD, SDH4; succinate dehydrogenase (ubiquinone) membrane anchor subunit
FFUJ_00495	FOXG_01073	K13621	BTA1; betaine lipid synthase
FFUJ_00496	FOXG_01072	K11315	TADA3, ADA3, NGG1; transcriptional adapter 3
FFUJ_00497	FOXG_01071	K01427	URE; urease
FFUJ_00498	FOXG_01070	K08008	NOX1, MOX1; NADPH oxidase 1
FFUJ_00499	FOXG_01069
FFUJ_00500	FOXG_01068
FFUJ_00501	FOXG_01067
FFUJ_00502	FOXG_01066
FFUJ_00504	FOXG_01064	K14521	NAT10, KRE33; N-acetyltransferase 10
FFUJ_00505	FOXG_01063
FFUJ_00506	FOXG_01062	K13348	MPV17; protein Mpv17
FFUJ_00508	FOXG_01060
FFUJ_00509	FOXG_01059
FFUJ_00510	FOXG_01058
FFUJ_00511	FOXG_01057
FFUJ_00512	FOXG_01056
FFUJ_00513	FOXG_01054	K06664	PEX2, PXMP3; peroxin-2
FFUJ_00514	FOXG_01053
FFUJ_00515	FOXG_01052	K00759	APRT, apt; adenine phosphoribosyltransferase
FFUJ_00517	FOXG_01050
FFUJ_00519	FOXG_01048
FFUJ_00521	FOXG_01047
FFUJ_00522	FOXG_01046	K17778	TIM10; mitochondrial import inner membrane translocase subunit TIM10
FFUJ_00523	FOXG_01045
FFUJ_00524	FOXG_01044
FFUJ_00525	FOXG_01043
FFUJ_00526	FOXG_01042
FFUJ_00527	FOXG_01040
FFUJ_00528	FOXG_01039
FFUJ_00529	FOXG_01038	K10866	RAD50; DNA repair protein RAD50
FFUJ_00530	FOXG_01037
FFUJ_00531	FOXG_01036
FFUJ_00532	FOXG_01035
FFUJ_00533	FOXG_01034
FFUJ_00534	FOXG_01033
FFUJ_00535	FOXG_01032	K00102	LDHD, dld; D-lactate dehydrogenase (cytochrome)
FFUJ_00536	FOXG_01031
FFUJ_00537	FOXG_01030
FFUJ_00538	FOXG_01029
FFUJ_00539	FOXG_01028
FFUJ_00540	FOXG_01027
FFUJ_00541	FOXG_01026	K05283	PIGW; phosphatidylinositol glycan, class W
FFUJ_00542	FOXG_01025
FFUJ_00543	FOXG_01024	K07300	chaA, CAX; Ca2+:H+ antiporter
FFUJ_00544	FOXG_01023
FFUJ_00545	FOXG_01022
FFUJ_00546	FOXG_01021	K10398	KIF11, EG5; kinesin family member 11
FFUJ_00547	FOXG_01020
FFUJ_00548	FOXG_01019	K14843	PES1, NOP7; pescadillo
FFUJ_00549	FOXG_01018	K05293	PIGU; phosphatidylinositol glycan, class U
FFUJ_00550	FOXG_01017	K17714	SAM37, TOM37; sorting and assembly machinery component 37
FFUJ_00552	FOXG_01159	K01655	LYS21, LYS20; homocitrate synthase
FFUJ_00553	FOXG_01015
FFUJ_00554	FOXG_01014	K01870	IARS, ileS; isoleucyl-tRNA synthetase
FFUJ_00555	FOXG_01013
FFUJ_00556	FOXG_01012	K21797	SAC1, SACM1L; phosphatidylinositol 4-phosphatase
FFUJ_00557	FOXG_01011	K07889	RAB5C; Ras-related protein Rab-5C
FFUJ_00558	FOXG_01010	K17785	IMMT, FCJ1, MNOS2; mitofilin
FFUJ_00559	FOXG_01009	K01930	FPGS; folylpolyglutamate synthase
FFUJ_00560	FOXG_01008	K01930	FPGS; folylpolyglutamate synthase
FFUJ_00561	FOXG_01007
FFUJ_00562	FOXG_01006	K17560	URI1; unconventional prefoldin RPB5 interactor 1
FFUJ_00563	FOXG_01005
FFUJ_00565	FOXG_01002	K11563	SPC7, SPC105; kinetochore protein Spc7/SPC105
FFUJ_00566	FOXG_01001	K02949	RP-S11e, RPS11; small subunit ribosomal protein S11e
FFUJ_00567	FOXG_01000
FFUJ_00568	FOXG_00999
FFUJ_00570	FOXG_00998
FFUJ_00571	FOXG_00997	K03097	CSNK2A; casein kinase II subunit alpha
FFUJ_00572	FOXG_00996
FFUJ_00573	FOXG_00995	K08334	BECN, VPS30, ATG6; beclin
FFUJ_00574	FOXG_00994
FFUJ_00575	FOXG_00993
FFUJ_00576	FOXG_00991
FFUJ_00577	FOXG_00990
FFUJ_00578	FOXG_00989	K01130	E3.1.6.1, aslA; arylsulfatase
FFUJ_00579	FOXG_00988
FFUJ_00580	FOXG_00987	K10751	CHAF1B; chromatin assembly factor 1 subunit B
FFUJ_00581	FOXG_00986
FFUJ_00583	FOXG_00984	K05544	DUS3; tRNA-dihydrouridine synthase 3
FFUJ_00584	FOXG_00983
FFUJ_00585	FOXG_00982
FFUJ_00586	FOXG_00980	K19487	SFP1; transcription factor SFP1
FFUJ_00587	FOXG_00979
FFUJ_00588	FOXG_00978	K03363	CDC20; cell division cycle 20, cofactor of APC complex
FFUJ_00589	FOXG_00977	K01230	MAN1; mannosyl-oligosaccharide alpha-1,2-mannosidase
FFUJ_00590	FOXG_00976	K03122	TFIIA1, GTF2A1, TOA1; transcription initiation factor TFIIA large subunit
FFUJ_00592	FOXG_00975
FFUJ_00594	FOXG_00974	K02140	ATPeFG, ATP5L, ATP20; F-type H+-transporting ATPase subunit g
FFUJ_00595	FOXG_00973	K00008	SORD, gutB; L-iditol 2-dehydrogenase
FFUJ_00596	FOXG_00972	K22074	NFU1, HIRIP5; NFU1 iron-sulfur cluster scaffold homolog, mitochondrial
FFUJ_00597	FOXG_00971
FFUJ_00598	FOXG_00970
FFUJ_00600	FOXG_00967
FFUJ_00601	FOXG_00968
FFUJ_00603	FOXG_00966	K02988	RP-S5, MRPS5, rpsE; small subunit ribosomal protein S5
FFUJ_00604	FOXG_00965	K11568	DAD3; DASH complex subunit DAD3
FFUJ_00605	FOXG_00964
FFUJ_00606	FOXG_00963
FFUJ_00607	FOXG_00962	K03023	RPC3, POLR3C; DNA-directed RNA polymerase III subunit RPC3
FFUJ_00608	FOXG_00961	K00415	QCR2, UQCRC2; ubiquinol-cytochrome c reductase core subunit 2
FFUJ_00610	FOXG_00960
FFUJ_00611	FOXG_00959
FFUJ_00612	FOXG_00958
FFUJ_00613	FOXG_00957
FFUJ_00614	FOXG_00956	K07374	TUBA; tubulin alpha
FFUJ_00615	FOXG_00955	K01640	E4.1.3.4, HMGCL, hmgL; hydroxymethylglutaryl-CoA lyase
FFUJ_00616	FOXG_00954	K02147	ATPeV1B, ATP6B; V-type H+-transporting ATPase subunit B
FFUJ_00617	FOXG_00953	K07561	DPH1, dph2; 2-(3-amino-3-carboxypropyl)histidine synthase
FFUJ_00618	FOXG_00952	K11270	CTF8; chromosome transmission fidelity protein 8
FFUJ_00619	FOXG_00951	K02991	RP-S6e, RPS6; small subunit ribosomal protein S6e
FFUJ_00620	FOXG_00950	K10592	HUWE1, MULE, ARF-BP1; E3 ubiquitin-protein ligase HUWE1
FFUJ_00621	FOXG_00949
FFUJ_00622	FOXG_00948	K02995	RP-S8e, RPS8; small subunit ribosomal protein S8e
FFUJ_00623	FOXG_00947
FFUJ_00624	FOXG_00946	K10258	TER, TSC13, CER10; very-long-chain enoyl-CoA reductase
FFUJ_00625	FOXG_00945	K20185	BLOC1S1; biogenesis of lysosome-related organelles complex 1 subunit 1
FFUJ_00626	FOXG_00944
FFUJ_00627	FOXG_00943	K10901	BLM, RECQL3, SGS1; bloom syndrome protein
FFUJ_00628	FOXG_00942
FFUJ_00629	FOXG_00941
FFUJ_00631	FOXG_00939
FFUJ_00634	FOXG_00928	K00128	ALDH; aldehyde dehydrogenase (NAD+)
FFUJ_00635	FOXG_00931
FFUJ_00636	FOXG_00932	K20477	RGP1; RAB6A-GEF complex partner protein 2
FFUJ_00637	FOXG_00933
FFUJ_00638	FOXG_00934
FFUJ_00639	FOXG_00935	K03857	PIGA, GPI3; phosphatidylinositol glycan, class A
FFUJ_00640	FOXG_00936	K14807	DDX51, DBP6; ATP-dependent RNA helicase DDX51/DBP6
FFUJ_00641	FOXG_00938
FFUJ_00643	FOXG_00926
FFUJ_00644	FOXG_00925
FFUJ_00645	FOXG_00924
FFUJ_00646	FOXG_00923	K14404	CPSF4, YTH1; cleavage and polyadenylation specificity factor subunit 4
FFUJ_00647	FOXG_00922
FFUJ_00649	FOXG_00921	K01183	E3.2.1.14; chitinase
FFUJ_00650	FOXG_00920
FFUJ_00651	FOXG_00919	K08486	STX1B_2_3; syntaxin 1B/2/3
FFUJ_00652	FOXG_00918	K06990	MEMO1; MEMO1 family protein
FFUJ_00653	FOXG_00917
FFUJ_00654	FOXG_00916	K14688	SLC30A1, ZNT1; solute carrier family 30 (zinc transporter), member 1
FFUJ_00655	FOXG_00915	K09531	DNAJC11; DnaJ homolog subfamily C member 11
FFUJ_00658	FOXG_14156
FFUJ_00659	FOXG_00913	K09419	HSFF; heat shock transcription factor, other eukaryote
FFUJ_00660	FOXG_00912	K12737	SDCCAG10; peptidyl-prolyl cis-trans isomerase SDCCAG10
FFUJ_00661	FOXG_00911
FFUJ_00662	FOXG_00910	K12734	PPIL3; peptidyl-prolyl cis-trans isomerase-like 3
FFUJ_00664	FOXG_00908
FFUJ_00665	FOXG_00909	K06709	KDM4, JMJD2, JHDM3; jumonji domain-containing protein 2
FFUJ_00666	FOXG_00816
FFUJ_00667	FOXG_00815
FFUJ_00668	FOXG_00814	K00135	gabD; succinate-semialdehyde dehydrogenase / glutarate-semialdehyde dehydrogenase
FFUJ_00669	FOXG_00817
FFUJ_00671	FOXG_00818
FFUJ_00672	FOXG_00819	K02919	RP-L36, MRPL36, rpmJ; large subunit ribosomal protein L36
FFUJ_00673	FOXG_00820
FFUJ_00674	FOXG_00821	K20794	NAA40, NAT4; N-alpha-acetyltransferase 40
FFUJ_00675	FOXG_00822
FFUJ_00676	FOXG_00823	K00088	IMPDH, guaB; IMP dehydrogenase
FFUJ_00677	FOXG_00824
FFUJ_00678	FOXG_00825	K17732	PMPCB, MAS1; mitochondrial-processing peptidase subunit beta
FFUJ_00679	FOXG_00826	K03133	TAF9B, TAF9; transcription initiation factor TFIID subunit 9B
FFUJ_00680	FOXG_00827	K14152	HIS4; phosphoribosyl-ATP pyrophosphohydrolase / phosphoribosyl-AMP cyclohydrolase / histidinol dehydrogenase
FFUJ_00681	FOXG_00828	K15728	LPIN; phosphatidate phosphatase LPIN
FFUJ_00682	FOXG_00829
FFUJ_00683	FOXG_00830	K20299	VPS53; vacuolar protein sorting-associated protein 53
FFUJ_00684	FOXG_00831	K00384	trxB; thioredoxin reductase (NADPH)
FFUJ_00685	FOXG_00832	K00972	UAP1; UDP-N-acetylglucosamine/UDP-N-acetylgalactosamine diphosphorylase
FFUJ_00686	FOXG_00833	K20813	TDG; thymine-DNA glycosylase
FFUJ_00687	FOXG_00834	K11400	ARP4; actin-related protein 4
FFUJ_00688	FOXG_00835	K04567	KARS, lysS; lysyl-tRNA synthetase, class II
FFUJ_00689	FOXG_00836
FFUJ_00690	FOXG_00837	K14779	DDX52, ROK1; ATP-dependent RNA helicase DDX52/ROK1
FFUJ_00691	FOXG_00838
FFUJ_00692	FOXG_00839
FFUJ_00693	FOXG_00840
FFUJ_00694	FOXG_00843
FFUJ_00696	FOXG_00844	K03861	PIGP, GPI19, DSCR5; phosphatidylinositol glycan, class P
FFUJ_00697	FOXG_00845	K20178	VPS8; vacuolar protein sorting-associated protein 8
FFUJ_00698	FOXG_00846
FFUJ_00699	FOXG_00847
FFUJ_00700	FOXG_00848	K09567	PPIH, CYPH; peptidyl-prolyl isomerase H (cyclophilin H)
FFUJ_00701	FOXG_00849
FFUJ_00702	FOXG_00850	K09448	TEAD; transcriptional enhancer factor
FFUJ_00703	FOXG_00851	K14787	MRD1, RBM19; multiple RNA-binding domain-containing protein 1
FFUJ_00704	FOXG_00852	K10418	DYNLL; dynein light chain LC8-type
FFUJ_00705	FOXG_00854	K15183	ELL; RNA polymerase II elongation factor ELL
FFUJ_00706	FOXG_00856
FFUJ_00707	FOXG_00857
FFUJ_00708	FOXG_00858
FFUJ_00709	FOXG_00859
FFUJ_00711	FOXG_00863	K03007	RPB10, POLR2L; DNA-directed RNA polymerases I, II, and III subunit RPABC5
FFUJ_00712	FOXG_00864	K14552	NAN1, UTP17, WDR75; NET1-associated nuclear protein 1 (U3 small nucleolar RNA-associated protein 17)
FFUJ_00713	FOXG_00865
FFUJ_00715	FOXG_00866
FFUJ_00716	FOXG_00868
FFUJ_00717	FOXG_00867
FFUJ_00718	FOXG_00869
FFUJ_00719	FOXG_17467
FFUJ_00720	FOXG_00871
FFUJ_00721	FOXG_00872	K20824	NAA38; N-alpha-acetyltransferase 38, NatC auxiliary subunit
FFUJ_00722	FOXG_00873	K10846	ERCC5, XPG, RAD2; DNA excision repair protein ERCC-5
FFUJ_00723	FOXG_00874
FFUJ_00724	FOXG_00875	K03648	UNG, UDG; uracil-DNA glycosylase
FFUJ_00725	FOXG_00876	K14026	SEL1, SEL1L; SEL1 protein
FFUJ_00726	FOXG_00877
FFUJ_00727	FOXG_00878
FFUJ_00728	FOXG_00879	K01872	AARS, alaS; alanyl-tRNA synthetase
FFUJ_00729	FOXG_00880
FFUJ_00730	FOXG_00881	K01738	cysK; cysteine synthase A
FFUJ_00731	FOXG_00883
FFUJ_00732	FOXG_00882	K03145	TFIIS; transcription elongation factor S-II
FFUJ_00733	FOXG_00884	K14796	TMA23; nucleolar protein TMA23
FFUJ_00734	FOXG_00885	K10761	THG1; tRNA(His) guanylyltransferase
FFUJ_00735	FOXG_00886	K14961	RBBP5, SWD1, CPS50; COMPASS component SWD1
FFUJ_00736	FOXG_00887	K03006	RPB1, POLR2A; DNA-directed RNA polymerase II subunit RPB1
FFUJ_00738	FOXG_00888
FFUJ_00739	FOXG_00889
FFUJ_00741	FOXG_00890
FFUJ_00742	FOXG_00893	K03283	HSPA1s; heat shock 70kDa protein 1/2/6/8
FFUJ_00743	FOXG_00892
FFUJ_00744	FOXG_00891
FFUJ_00745	FOXG_00894
FFUJ_00746	FOXG_00895
FFUJ_00747	FOXG_00896
FFUJ_00749	FOXG_00899	K01301	NAALAD; N-acetylated-alpha-linked acidic dipeptidase
FFUJ_00750	FOXG_00898
FFUJ_00751	FOXG_00901	K00326	E1.6.2.2; cytochrome-b5 reductase
FFUJ_00752	FOXG_00902
FFUJ_00753	FOXG_00903	K15544	SSU72; RNA polymerase II subunit A C-terminal domain phosphatase SSU72
FFUJ_00754	FOXG_00904
FFUJ_00755	FOXG_00905
FFUJ_00756	FOXG_00906
FFUJ_00757	FOXG_00813	K02838	frr, MRRF, RRF; ribosome recycling factor
FFUJ_00758	FOXG_00812
FFUJ_00759	FOXG_00811	K06269	PPP1C; serine/threonine-protein phosphatase PP1 catalytic subunit
FFUJ_00760	FOXG_00810
FFUJ_00761	FOXG_00809
FFUJ_00762	FOXG_00808
FFUJ_00763	FOXG_00807
FFUJ_00764	FOXG_00806
FFUJ_00765	FOXG_00804
FFUJ_00766	FOXG_00803
FFUJ_00767	FOXG_00802	K02877	RP-L15e, RPL15; large subunit ribosomal protein L15e
FFUJ_00768	FOXG_00801	K10958	RAD57; DNA repair protein RAD57
FFUJ_00769	FOXG_00800	K03021	RPC2, POLR3B; DNA-directed RNA polymerase III subunit RPC2
FFUJ_00772	FOXG_00799
FFUJ_00773	FOXG_00798	K00624	E2.3.1.7; carnitine O-acetyltransferase
FFUJ_00774	FOXG_00797
FFUJ_00775	FOXG_00796
FFUJ_00776	FOXG_00795	K03283	HSPA1s; heat shock 70kDa protein 1/2/6/8
FFUJ_00777	FOXG_00794
FFUJ_00778	FOXG_00793
FFUJ_00779	FOXG_00792	K11497	CENPC; centromere protein C
FFUJ_00780	FOXG_00791	K10743	RNASEH2A; ribonuclease H2 subunit A
FFUJ_00781	FOXG_00790
FFUJ_00782	FOXG_00789	K01061	E3.1.1.45; carboxymethylenebutenolidase
FFUJ_00783	FOXG_00788	K22048	MSL4S; mechanosensitive ion channel protein 4/5/6/7/8/9/10
FFUJ_00785	FOXG_00786
FFUJ_00786	FOXG_00785
FFUJ_00787	FOXG_00784
FFUJ_00788	FOXG_00783
FFUJ_00789	FOXG_00782
FFUJ_00790	FOXG_00781	K06997	yggS, PROSC; PLP dependent protein
FFUJ_00791	FOXG_00780	K11824	AP2A; AP-2 complex subunit alpha
FFUJ_00792	FOXG_00779	K18162	NDUFAF5; NADH dehydrogenase [ubiquinone] 1 alpha subcomplex assembly factor 5
FFUJ_00793	FOXG_00778	K05754	ARPC5; actin related protein 2/3 complex, subunit 5
FFUJ_00794	FOXG_00777
FFUJ_00795	FOXG_00776
FFUJ_00796	FOXG_00774	K14403	CPSF3, YSH1; cleavage and polyadenylation specificity factor subunit 3
FFUJ_00797	FOXG_00773	K02154	ATPeV0A, ATP6N; V-type H+-transporting ATPase subunit a
FFUJ_00798	FOXG_00772
FFUJ_00799	FOXG_00771
FFUJ_00800	FOXG_00770	K11778	DHDDS, RER2, SRT1; ditrans,polycis-polyprenyl diphosphate synthase
FFUJ_00801	FOXG_00769
FFUJ_00802	FOXG_00768	K02137	ATPeF0O, ATP5O, ATP5; F-type H+-transporting ATPase subunit O
FFUJ_00803	FOXG_00767	K06685	MOB1, Mats; MOB kinase activator 1
FFUJ_00804	FOXG_00766	K18328	DBR1; lariat debranching enzyme
FFUJ_00805	FOXG_00765	K03872	TCEB1; transcription elongation factor B, polypeptide 1
FFUJ_00806	FOXG_00764
FFUJ_00807	FOXG_00763	K03687	GRPE; molecular chaperone GrpE
FFUJ_00808	FOXG_00762	K03036	PSMD11, RPN6; 26S proteasome regulatory subunit N6
FFUJ_00809	FOXG_00761
FFUJ_00810	FOXG_00760	K13354	SLC25A17, PMP34; solute carrier family 25 (peroxisomal adenine nucleotide transporter), member 17
FFUJ_00811	FOXG_00759	K20823	NAA35, MAK10; N-alpha-acetyltransferase 35, NatC auxiliary subunit
FFUJ_00812	FOXG_00758	K02135	ATPeF1E, ATP5E, ATP15; F-type H+-transporting ATPase subunit epsilon
FFUJ_00813	FOXG_00757
FFUJ_00814	FOXG_00756
FFUJ_00815	FOXG_00755
FFUJ_00816	FOXG_00754
FFUJ_00817	FOXG_00753
FFUJ_00818	FOXG_00751
FFUJ_00819	FOXG_00750	K17262	TBCB, CKAP1, ALF1; tubulin-folding cofactor B
FFUJ_00821	FOXG_00749
FFUJ_00822	FOXG_00748	K15444	TRM9; tRNA (uracil-5-)-methyltransferase TRM9
FFUJ_00823	FOXG_00747
FFUJ_00824	FOXG_00746
FFUJ_00826	FOXG_00745	K00809	DHPS, dys; deoxyhypusine synthase
FFUJ_00827	FOXG_00743
FFUJ_00828	FOXG_00741	K11553	DAD1; DASH complex subunit DAD1
FFUJ_00829	FOXG_00740
FFUJ_00830	FOXG_00737	K10754	RFC1; replication factor C subunit 1
FFUJ_00831	FOXG_00736
FFUJ_00832	FOXG_00735	K10756	RFC3_5; replication factor C subunit 3/5
FFUJ_00833	FOXG_00734	K01895	ACSS, acs; acetyl-CoA synthetase
FFUJ_00834	FOXG_00733
FFUJ_00835	FOXG_00732
FFUJ_00836	FOXG_00731
FFUJ_00837	FOXG_00729
FFUJ_00838	FOXG_00728
FFUJ_00839	FOXG_00727
FFUJ_00840	FOXG_00726	K15033	ICT1; peptidyl-tRNA hydrolase ICT1
FFUJ_00841	FOXG_00725
FFUJ_00842	FOXG_00724
FFUJ_00843	FOXG_00723
FFUJ_00844	FOXG_00722	K06947	GRC3, NOL9; polynucleotide 5 -hydroxyl-kinase GRC3/NOL9
FFUJ_00845	FOXG_00721
FFUJ_00846	FOXG_00720
FFUJ_00848	FOXG_00718
FFUJ_00849	FOXG_00717	K08518	STXBP5, SRO7_77; syntaxin-binding protein 5
FFUJ_00850	FOXG_00716
FFUJ_00851	FOXG_00715
FFUJ_00852	FOXG_00714
FFUJ_00853	FOXG_00713	K00293	LYS9; saccharopine dehydrogenase (NADP+, L-glutamate forming)
FFUJ_00854	FOXG_00712
FFUJ_00855	FOXG_00711	K11593	ELF2C, AGO; eukaryotic translation initiation factor 2C
FFUJ_00856	FOXG_00710	K14408	CSTF3, RNA14; cleavage stimulation factor subunit 3
FFUJ_00857	FOXG_00709	K10753	ASF1; histone chaperone ASF1
FFUJ_00858	FOXG_00708
FFUJ_00859	FOXG_00707
FFUJ_00861	FOXG_00706	K11187	PRDX5; peroxiredoxin 5, atypical 2-Cys peroxiredoxin
FFUJ_00862	FOXG_00705
FFUJ_00863	FOXG_00703	K05767	IQGAP2_3; Ras GTPase-activating-like protein IQGAP2/3
FFUJ_00864	FOXG_00702
FFUJ_00865	FOXG_00701
FFUJ_00866	FOXG_00700	K19589	N6AMT1; release factor glutamine methyltransferase
FFUJ_00867	FOXG_00699	K11087	SNRPD1, SMD1; small nuclear ribonucleoprotein D1
FFUJ_00868	FOXG_00698	K03869	CUL3; cullin 3
FFUJ_00869	FOXG_00697	K12621	LSM2; U6 snRNA-associated Sm-like protein LSm2
FFUJ_00870	FOXG_00696	K15340	DCLRE1A, SNM1A, PSO2; DNA cross-link repair 1A protein
FFUJ_00872	FOXG_00695
FFUJ_00873	FOXG_00694	K11137	TELO2, TEL2; telomere length regulation protein
FFUJ_00874	FOXG_00693	K10686	UBE1C, UBA3; ubiquitin-activating enzyme E1 C
FFUJ_00875	FOXG_00692	K03027	RPC40, POLR1C; DNA-directed RNA polymerases I and III subunit RPAC1
FFUJ_00876	FOXG_00691
FFUJ_00877	FOXG_00690	K18715	NUP159; nucleoporin NUP159
FFUJ_00878	FOXG_00689	K02739	PSMB7; 20S proteasome subunit beta 2
FFUJ_00879	FOXG_00688
FFUJ_00880	FOXG_00687	K20367	ERGIC3, ERV46; endoplasmic reticulum-Golgi intermediate compartment protein 3
FFUJ_00881	FOXG_00686	K14407	CSTF2, RNA15; cleavage stimulation factor subunit 2
FFUJ_00882	FOXG_00685	K16073	ALR, MNR; magnesium transporter
FFUJ_00883	FOXG_00684	K14771	NOC4, UTP19; U3 small nucleolar RNA-associated protein 19
FFUJ_00884	FOXG_00683	K02127	ATPeF0B, ATP5F1, ATP4; F-type H+-transporting ATPase subunit b
FFUJ_00885	FOXG_00682
FFUJ_00886	FOXG_00681	K06126	COQ6; ubiquinone biosynthesis monooxygenase Coq6
FFUJ_00887	FOXG_00680	K03935	NDUFS2; NADH dehydrogenase (ubiquinone) Fe-S protein 2
FFUJ_00888	FOXG_00679
FFUJ_00890	FOXG_00678	K21632	WOR2; white-opaque regulator 2
FFUJ_00891	FOXG_00677
FFUJ_00892	FOXG_00676	K11874	UBP16; ubiquitin carboxyl-terminal hydrolase 16
FFUJ_00893	FOXG_00675
FFUJ_00895	FOXG_00674	K08330	ATG11; autophagy-related protein 11
FFUJ_00896	FOXG_00673
FFUJ_00897	FOXG_00672
FFUJ_00898	FOXG_00671
FFUJ_00899	FOXG_00670	K01835	pgm; phosphoglucomutase
FFUJ_00900	FOXG_00669	K13288	orn, REX2, REXO2; oligoribonuclease
FFUJ_00901	FOXG_00668
FFUJ_00902	FOXG_00667
FFUJ_00903	FOXG_00666
FFUJ_00904	FOXG_00665
FFUJ_00905	FOXG_00664
FFUJ_00906	FOXG_00663
FFUJ_00907	FOXG_00662
FFUJ_00909	FOXG_00661	K02958	RP-S15e, RPS15; small subunit ribosomal protein S15e
FFUJ_00911	FOXG_00660
FFUJ_00912	FOXG_17214	K01845	hemL; glutamate-1-semialdehyde 2,1-aminomutase
FFUJ_00913	FOXG_00657
FFUJ_00914	FOXG_00656
FFUJ_00915	FOXG_00655	K07374	TUBA; tubulin alpha
FFUJ_00916	FOXG_00654	K14837	NOP12; nucleolar protein 12
FFUJ_00917	FOXG_00653
FFUJ_00919	FOXG_00652	K06100	SYMPK; symplekin
FFUJ_00920	FOXG_00651
FFUJ_00921	FOXG_00650
FFUJ_00922	FOXG_00648
FFUJ_00923	FOXG_00647
FFUJ_00924	FOXG_00646
FFUJ_00925	FOXG_00645	K13237	DECR2; peroxisomal 2,4-dienoyl-CoA reductase
FFUJ_00926	FOXG_00643	K11230	SSK2; mitogen-activated protein kinase kinase kinase
FFUJ_00927	FOXG_00642	K01489	cdd, CDA; cytidine deaminase
FFUJ_00929	FOXG_00640
FFUJ_00930	FOXG_00639
FFUJ_00931	FOXG_00638
FFUJ_00932	FOXG_00637	K14963	WDR5, SWD3, CPS30; COMPASS component SWD3
FFUJ_00933	FOXG_00636
FFUJ_00934	FOXG_00635	K02575	NRT, narK, nrtP, nasA; MFS transporter, NNP family, nitrate/nitrite transporter
FFUJ_00935	FOXG_00634	K00295	MTD1; methylenetetrahydrofolate dehydrogenase (NAD+)
FFUJ_00936	FOXG_00633
FFUJ_00937	FOXG_00632
FFUJ_00938	FOXG_00631	K06883	K06883; uncharacterized protein
FFUJ_00939	FOXG_00630	K00789	metK; S-adenosylmethionine synthetase
FFUJ_00940	FOXG_00629
FFUJ_00941	FOXG_00628	K01771	plc; 1-phosphatidylinositol phosphodiesterase
FFUJ_00942	FOXG_00627
FFUJ_00943	FOXG_00626	K21768	TBCE; tubulin-specific chaperone E
FFUJ_00944	FOXG_00625
FFUJ_00945	FOXG_00624	K05275	E1.1.1.65; pyridoxine 4-dehydrogenase
FFUJ_00946	FOXG_00623	K10415	DYNC1I, DNCI; dynein intermediate chain, cytosolic
FFUJ_00947	FOXG_00622	K01549	TIM11, ATP21; F-type H+-transporting ATP synthase subunit e
FFUJ_00948	FOXG_00621	K07151	STT3; dolichyl-diphosphooligosaccharide--protein glycosyltransferase
FFUJ_00949	FOXG_00620
FFUJ_00950	FOXG_00619
FFUJ_00951	FOXG_00618	K12609	CAF120; CCR4-NOT transcriptional complex subunit CAF120
FFUJ_00952	FOXG_00617
FFUJ_00953	FOXG_00616	K14773	UTP23; U3 small nucleolar RNA-associated protein 23
FFUJ_00954	FOXG_00615
FFUJ_00955	FOXG_00614
FFUJ_00956	FOXG_00613
FFUJ_00957	FOXG_00612	K11390	CLYBL; citrate lyase subunit beta-like protein
FFUJ_00958	FOXG_00611
FFUJ_00959	FOXG_00610
FFUJ_00960	FOXG_00609
FFUJ_00961	FOXG_00608
FFUJ_00963	FOXG_00607
FFUJ_00964	FOXG_00606
FFUJ_00966	FOXG_00605	K12815	DHX38, PRP16; pre-mRNA-splicing factor ATP-dependent RNA helicase DHX38/PRP16
FFUJ_00967	FOXG_00604	K14791	PWP1; periodic tryptophan protein 1
FFUJ_00968	FOXG_00603
FFUJ_00970	FOXG_00602
FFUJ_00971	FOXG_00601
FFUJ_00972	FOXG_00600
FFUJ_00974	FOXG_00598
FFUJ_00975	FOXG_00597
FFUJ_00976	FOXG_00596	K12625	LSM6; U6 snRNA-associated Sm-like protein LSm6
FFUJ_00977	FOXG_00595
FFUJ_00978	FOXG_00594	K11121	SIR2; NAD-dependent histone deacetylase SIR2
FFUJ_00979	FOXG_00593	K09650	PARL, PSARL, PCP1; rhomboid-like protein
FFUJ_00980	FOXG_00592
FFUJ_00981	FOXG_00591
FFUJ_00982	FOXG_00590
FFUJ_00983	FOXG_00589
FFUJ_00984	FOXG_00588	K12627	LSM8; U6 snRNA-associated Sm-like protein LSm8
FFUJ_00985	FOXG_00587
FFUJ_00986	FOXG_00586	K12662	PRPF4, PRP4; U4/U6 small nuclear ribonucleoprotein PRP4
FFUJ_00987	FOXG_00585	K22008	PSK1; serine/threonine-protein kinase Psk1
FFUJ_00988	FOXG_00584
FFUJ_00989	FOXG_00583	K02141	ATPeFH, ATP14; F-type H+-transporting ATPase subunit h
FFUJ_00990	FOXG_00582	K19800	SCH9; serine/threonine protein kinase SCH9
FFUJ_00992	FOXG_00581
FFUJ_00993	FOXG_00580
FFUJ_00994	FOXG_00579
FFUJ_00995	FOXG_00578
FFUJ_00996	FOXG_00577	K01626	E2.5.1.54, aroF, aroG, aroH; 3-deoxy-7-phosphoheptulonate synthase
FFUJ_00997	FOXG_00576	K12736	PPWD1; peptidylprolyl isomerase domain and WD repeat-containing protein 1
FFUJ_00998	FOXG_00575
FFUJ_00999	FOXG_00574	K10735	GINS4, SLD5; GINS complex subunit 4
FFUJ_01000	FOXG_00573
FFUJ_01001	FOXG_00572
FFUJ_01002	FOXG_00462	K01783	rpe, RPE; ribulose-phosphate 3-epimerase
FFUJ_01004	FOXG_00571	K14553	UTP18; U3 small nucleolar RNA-associated protein 18
FFUJ_01005	FOXG_00570	K16330	K16330; pseudouridylate synthase / pseudouridine kinase
FFUJ_01006	FOXG_00569
FFUJ_01007	FOXG_00568
FFUJ_01008	FOXG_00567
FFUJ_01009	FOXG_00566	K00140	mmsA, iolA, ALDH6A1; malonate-semialdehyde dehydrogenase (acetylating) / methylmalonate-semialdehyde dehydrogenase
FFUJ_01010	FOXG_00565	K08054	CANX; calnexin
FFUJ_01012	FOXG_00563	K08964	mtnB; methylthioribulose-1-phosphate dehydratase
FFUJ_01013	FOXG_00562	K08497	SEC20; protein transport protein SEC20
FFUJ_01014	FOXG_00561	K17434	MRPL53; large subunit ribosomal protein L53
FFUJ_01015	FOXG_00560	K01507	ppa; inorganic pyrophosphatase
FFUJ_01016	FOXG_00559
FFUJ_01017	FOXG_00557	K12666	OST1, RPN1; oligosaccharyltransferase complex subunit alpha (ribophorin I)
FFUJ_01019	FOXG_00556	K00844	HK; hexokinase
FFUJ_01020	FOXG_00555	K18477	RMT2; type IV protein arginine methyltransferase
FFUJ_01021	FOXG_00554
FFUJ_01022	FOXG_00553	K01739	metB; cystathionine gamma-synthase
FFUJ_01023	FOXG_00552	K02212	MCM4, CDC54; DNA replication licensing factor MCM4
FFUJ_01024	FOXG_00551	K20472	COPZ, RET3; coatomer subunit zeta
FFUJ_01025	FOXG_00550	K07566	tsaC, rimN, SUA5; L-threonylcarbamoyladenylate synthase
FFUJ_01026	FOXG_00549	K20291	COG4, COD1; conserved oligomeric Golgi complex subunit 4
FFUJ_01028	FOXG_00548	K06670	SCC1, MCD1, RAD21; cohesin complex subunit SCC1
FFUJ_01029	FOXG_00547	K17292	TBCA; tubulin-specific chaperone A
FFUJ_01030	FOXG_00546
FFUJ_01031	FOXG_00545
FFUJ_01032	FOXG_00544
FFUJ_01033	FOXG_00543
FFUJ_01034	FOXG_00542
FFUJ_01035	FOXG_00541
FFUJ_01036	FOXG_00540	K15177	LEO1; RNA polymerase-associated protein LEO1
FFUJ_01037	FOXG_00539	K14675	TGL3; TAG lipase / lysophosphatidylethanolamine acyltransferase
FFUJ_01038	FOXG_00538
FFUJ_01039	FOXG_00537
FFUJ_01040	FOXG_00536	K00963	UGP2, galU, galF; UTP--glucose-1-phosphate uridylyltransferase
FFUJ_01041	FOXG_00535
FFUJ_01042	FOXG_00534
FFUJ_01043	FOXG_00532
FFUJ_01044	FOXG_00531	K01179	E3.2.1.4; endoglucanase
FFUJ_01045	FOXG_00529
FFUJ_01046	FOXG_00527	K03320	amt, AMT, MEP; ammonium transporter, Amt family
FFUJ_01047	FOXG_00526
FFUJ_01048	FOXG_00525
FFUJ_01049	FOXG_00523
FFUJ_01050	FOXG_00522
FFUJ_01051	FOXG_00521
FFUJ_01052	FOXG_00520	K12833	SF3B14; pre-mRNA branch site protein p14
FFUJ_01053	FOXG_00519
FFUJ_01054	FOXG_00518	K20369	ERV29, SURF4; ER-derived vesicles protein
FFUJ_01055	FOXG_00517
FFUJ_01056	FOXG_00516	K22153	SIDG; fusarinine C N2-transacetylase
FFUJ_01057	FOXG_00515
FFUJ_01058	FOXG_17736
FFUJ_01059	FOXG_00512	K06639	CDC14; cell division cycle 14
FFUJ_01060	FOXG_00511	K15902	PCC1, LAGE3; EKC/KEOPS complex subunit PCC1/LAGE3
FFUJ_01061	FOXG_00510
FFUJ_01062	FOXG_00509
FFUJ_01063	FOXG_00508	K14284	NXF, TAP, MEX67; nuclear RNA export factor
FFUJ_01064	FOXG_00507	K14635	MPH1; ATP-dependent DNA helicase MPH1
FFUJ_01065	FOXG_00506	K19717	ATG33; autophagy-related protein 33
FFUJ_01066	FOXG_00505
FFUJ_01067	FOXG_00504	K10901	BLM, RECQL3, SGS1; bloom syndrome protein
FFUJ_01068	FOXG_00503
FFUJ_01069	FOXG_00502
FFUJ_01070	FOXG_00501	K13993	HSP20; HSP20 family protein
FFUJ_01071	FOXG_00500
FFUJ_01072	FOXG_00499	K02260	COX17; cytochrome c oxidase assembly protein subunit 17
FFUJ_01073	FOXG_00498
FFUJ_01074	FOXG_00497	K09496	CCT4; T-complex protein 1 subunit delta
FFUJ_01075	FOXG_00496	K03061	PSMC2, RPT1; 26S proteasome regulatory subunit T1
FFUJ_01076	FOXG_00495
FFUJ_01077	FOXG_00494	K00413	CYC1, CYT1, petC; ubiquinol-cytochrome c reductase cytochrome c1 subunit
FFUJ_01078	FOXG_00493	K14319	RANGAP1; Ran GTPase-activating protein 1
FFUJ_01079	FOXG_00492
FFUJ_01080	FOXG_00491	K02727	PSMA3; 20S proteasome subunit alpha 7
FFUJ_01081	FOXG_00490	K02331	POL5, MYBBP1A; DNA polymerase phi
FFUJ_01082	FOXG_00467
FFUJ_01083	FOXG_00468
FFUJ_01084	FOXG_00469
FFUJ_01085	FOXG_00470	K20131	RABGEF1; Rab5 GDP/GTP exchange factor
FFUJ_01086	FOXG_00471
FFUJ_01088	FOXG_00472
FFUJ_01089	FOXG_00473
FFUJ_01090	FOXG_00474
FFUJ_01091	FOXG_00475	K15631	ABA3; molybdenum cofactor sulfurtransferase
FFUJ_01092	FOXG_00476
FFUJ_01093	FOXG_00477
FFUJ_01094	FOXG_00478
FFUJ_01095	FOXG_00479
FFUJ_01096	FOXG_00480	K01225	CBH1; cellulose 1,4-beta-cellobiosidase
FFUJ_01097	FOXG_00481	K11770	SFH1; chromatin structure-remodeling complex subunit SFH1
FFUJ_01098	FOXG_00483	K17808	ZIM17, DNLZ, Tim15; mitochondrial protein import protein ZIM17
FFUJ_01099	FOXG_00484
FFUJ_01101	FOXG_00485
FFUJ_01102	FOXG_10808
FFUJ_01103	FOXG_00487	K14772	UTP20; U3 small nucleolar RNA-associated protein 20
FFUJ_01104	FOXG_00488
FFUJ_01107	FOXG_00489	K02555	MIH1; M-phase inducer tyrosine phosphatase
FFUJ_01108	FOXG_00466
FFUJ_01109	FOXG_00465
FFUJ_01110	FOXG_00463	K13617	PPME1; protein phosphatase methylesterase 1
FFUJ_01111	FOXG_00461
FFUJ_01112	FOXG_00460
FFUJ_01113	FOXG_00459
FFUJ_01114	FOXG_00458
FFUJ_01115	FOXG_00457
FFUJ_01116	FOXG_00455
FFUJ_01117	FOXG_00454	K01530	E3.6.3.1; phospholipid-translocating ATPase
FFUJ_01118	FOXG_00453	K01424	E3.5.1.1, ansA, ansB; L-asparaginase
FFUJ_01119	FOXG_00452	K03124	TFIIB, GTF2B, SUA7, tfb; transcription initiation factor TFIIB
FFUJ_01120	FOXG_00450	K00766	trpD; anthranilate phosphoribosyltransferase
FFUJ_01121	FOXG_00451
FFUJ_01122	FOXG_00449	K18703	SUGCT; succinate---hydroxymethylglutarate CoA-transferase
FFUJ_01123	FOXG_00448
FFUJ_01125	FOXG_00446
FFUJ_01126	FOXG_00445
FFUJ_01127	FOXG_00444
FFUJ_01128	FOXG_00443
FFUJ_01129	FOXG_00442
FFUJ_01130	FOXG_00441
FFUJ_01131	FOXG_00440	K00728	POMT; dolichyl-phosphate-mannose-protein mannosyltransferase
FFUJ_01132	FOXG_00439
FFUJ_01133	FOXG_00438	K05757	ARPC1A_B; actin related protein 2/3 complex, subunit 1A/1B
FFUJ_01134	FOXG_00437
FFUJ_01135	FOXG_00436	K17888	ATG10L, ATG10; ubiquitin-like-conjugating enzyme ATG10
FFUJ_01136	FOXG_00435	K01230	MAN1; mannosyl-oligosaccharide alpha-1,2-mannosidase
FFUJ_01137	FOXG_00434	K16261	YAT; yeast amino acid transporter
FFUJ_01138	FOXG_00433
FFUJ_01139	FOXG_00432
FFUJ_01140	FOXG_00431
FFUJ_01141	FOXG_00429	K15160	SIN4, MED16; mediator of RNA polymerase II transcription subunit 16, fungi type
FFUJ_01142	FOXG_00428
FFUJ_01143	FOXG_00427
FFUJ_01145	FOXG_00425	K10981	POL4; DNA polymerase IV
FFUJ_01146	FOXG_00424	K13350	PXMP4, PMP24; peroxisomal membrane protein 4
FFUJ_01147	FOXG_00423	K12178	COPS4, CSN4; COP9 signalosome complex subunit 4
FFUJ_01148	FOXG_00422
FFUJ_01149	FOXG_00421	K00602	purH; phosphoribosylaminoimidazolecarboxamide formyltransferase / IMP cyclohydrolase
FFUJ_01150	FOXG_00420	K06662	HRAD17, RAD24; cell cycle checkpoint protein
FFUJ_01151	FOXG_00419
FFUJ_01152	FOXG_00418	K20803	UBE3D; ubiquitin-protein ligase E3 D
FFUJ_01153	FOXG_00417
FFUJ_01154	FOXG_00416
FFUJ_01155	FOXG_00415
FFUJ_01156	FOXG_00414
FFUJ_01159	FOXG_00413
FFUJ_01160	FOXG_00412	K11369	RTG2; retrograde regulation protein 2
FFUJ_01161	FOXG_00410
FFUJ_01162	FOXG_00409
FFUJ_01163	FOXG_00408
FFUJ_01164	FOXG_00407	K17095	ANXA7_11; annexin A7/11
FFUJ_01165	FOXG_00406
FFUJ_01167	FOXG_00405	K18195	RGL4, rhiE; rhamnogalacturonan endolyase
FFUJ_01168	FOXG_00404
FFUJ_01169	FOXG_00403
FFUJ_01170	FOXG_00402
FFUJ_01171	FOXG_00401
FFUJ_01173	FOXG_00400
FFUJ_01174	FOXG_00399
FFUJ_01175	FOXG_00398	K17435	MRPL54; large subunit ribosomal protein L54
FFUJ_01176	FOXG_00397
FFUJ_01177	FOXG_00396	K11294	NCL, NSR1; nucleolin
FFUJ_01178	FOXG_00395
FFUJ_01179	FOXG_00394	K05917	CYP51; sterol 14-demethylase
FFUJ_01180	FOXG_00393
FFUJ_01181	FOXG_00392
FFUJ_01182	FOXG_00391	K03132	TAF7; transcription initiation factor TFIID subunit 7
FFUJ_01183	FOXG_00390
FFUJ_01184	FOXG_00389	K11498	CENPE; centromeric protein E
FFUJ_01185	FOXG_00388
FFUJ_01186	FOXG_00387	K03321	TC.SULP; sulfate permease, SulP family
FFUJ_01187	FOXG_00386	K10732	GINS1, PSF1; GINS complex subunit 1
FFUJ_01188	FOXG_00385	K03232	EEF1B; elongation factor 1-beta
FFUJ_01189	FOXG_00384	K06691	RPN13; 26S proteasome regulatory subunit N13
FFUJ_01190	FOXG_00383	K13093	HTATSF1; HIV Tat-specific factor 1
FFUJ_01191	FOXG_00382
FFUJ_01192	FOXG_00381
FFUJ_01193	FOXG_00380	K20347	TMED2, EMP24; p24 family protein beta-1
FFUJ_01194	FOXG_00379	K07937	ARF1; ADP-ribosylation factor 1
FFUJ_01195	FOXG_00378	K03695	clpB; ATP-dependent Clp protease ATP-binding subunit ClpB
FFUJ_01196	FOXG_00377	K02934	RP-L6e, RPL6; large subunit ribosomal protein L6e
FFUJ_01197	FOXG_00376	K01277	DPP3; dipeptidyl-peptidase III
FFUJ_01198	FOXG_00375	K00851	E2.7.1.12, gntK, idnK; gluconokinase
FFUJ_01199	FOXG_00374	K09699	DBT, bkdB; 2-oxoisovalerate dehydrogenase E2 component (dihydrolipoyl transacylase)
FFUJ_01200	FOXG_00373	K18192	ATP10; mitochondrial ATPase complex subunit ATP10
FFUJ_01201	FOXG_00372	K08495	GOSR1, GOS1; golgi SNAP receptor complex member 1
FFUJ_01202	FOXG_00371	K02918	RP-L35e, RPL35; large subunit ribosomal protein L35e
FFUJ_01203	FOXG_00370
FFUJ_01204	FOXG_00369
FFUJ_01205	FOXG_00368	K12811	DDX46, PRP5; ATP-dependent RNA helicase DDX46/PRP5
FFUJ_01206	FOXG_00367
FFUJ_01207	FOXG_00366
FFUJ_01208	FOXG_00365
FFUJ_01209	FOXG_00364	K04082	hscB, HSCB, HSC20; molecular chaperone HscB
FFUJ_01210	FOXG_00363	K20063	RIM8, ART9; arrestin-related trafficking adapter 9
FFUJ_01211	FOXG_00362	K02213	CDC6; cell division control protein 6
FFUJ_01212	FOXG_00361	K05770	TSPO, BZRP; benzodiazapine receptor
FFUJ_01213	FOXG_00360	K15114	ORT1; mitochondrial ornithine carrier protein
FFUJ_01214	FOXG_00359	K00560	thyA, TYMS; thymidylate synthase
FFUJ_01215	FOXG_00358
FFUJ_01216	FOXG_00357
FFUJ_01217	FOXG_00356	K03515	REV1; DNA repair protein REV1
FFUJ_01218	FOXG_00355
FFUJ_01219	FOXG_00354	K01240	URH1; uridine nucleosidase
FFUJ_01220	FOXG_00353	K15108	SLC25A19, DNC, TPC1; solute carrier family 25 (mitochondrial thiamine pyrophosphate transporter), member 19
FFUJ_01221	FOXG_00352
FFUJ_01222	FOXG_00351
FFUJ_01223	FOXG_00350
FFUJ_01224	FOXG_00349	K11126	TERT, EST2; telomerase reverse transcriptase
FFUJ_01225	FOXG_00348	K20705	DNMBP, ARHGEF36, TUBA; dynamin-binding protein
FFUJ_01226	FOXG_00347	K15378	SLC45A1_2_4; solute carrier family 45, member 1/2/4
FFUJ_01227	FOXG_00346
FFUJ_01228	FOXG_00344
FFUJ_01229	FOXG_00343	K03349	APC2; anaphase-promoting complex subunit 2
FFUJ_01231	FOXG_00341
FFUJ_01232	FOXG_00340
FFUJ_01233	FOXG_00339
FFUJ_01234	FOXG_00338
FFUJ_01235	FOXG_00337	K04802	PCNA; proliferating cell nuclear antigen
FFUJ_01236	FOXG_00336	K00868	pdxK, pdxY; pyridoxine kinase
FFUJ_01237	FOXG_00335	K01520	dut, DUT; dUTP pyrophosphatase
FFUJ_01241	FOXG_00333	K18738	HEK; heterogeneous nuclear rnp K-like protein
FFUJ_01242	FOXG_00334
FFUJ_01247	FOXG_00328
FFUJ_01248	FOXG_00329	K14826	FPR3_4; FK506-binding nuclear protein
FFUJ_01249	FOXG_00330
FFUJ_01250	FOXG_00331	K12351	SMPD2; sphingomyelin phosphodiesterase 2
FFUJ_01251	FOXG_00332
FFUJ_01252	FOXG_00309
FFUJ_01253	FOXG_00314
FFUJ_01254	FOXG_00316
FFUJ_01255	FOXG_00317
FFUJ_01256	FOXG_00318	K09983	K09983; uncharacterized protein
FFUJ_01257	FOXG_00319	K08773	RALBP1; RalA-binding protein 1
FFUJ_01259	FOXG_00321
FFUJ_01260	FOXG_00323	K14708	SLC26A11; solute carrier family 26 (sodium-independent sulfate anion transporter), member 11
FFUJ_01261	FOXG_00324	K02179	BUB2; cell cycle arrest protein BUB2
FFUJ_01262	FOXG_00310
FFUJ_01264	FOXG_00313
FFUJ_01265	FOXG_00312
FFUJ_01266	FOXG_00311	K17757	CARKD; ATP-dependent NAD(P)H-hydrate dehydratase
FFUJ_01267	FOXG_00325	K07297	ADIPOR; adiponectin receptor
FFUJ_01268	FOXG_00326	K13174	THOC5; THO complex subunit 5
FFUJ_01269	FOXG_00327
FFUJ_01270	FOXG_00308	K02132	ATPeF1A, ATP5A1, ATP1; F-type H+-transporting ATPase subunit alpha
FFUJ_01271	FOXG_00307	K02868	RP-L11e, RPL11; large subunit ribosomal protein L11e
FFUJ_01272	FOXG_00306	K11086	SNRPB, SMB; small nuclear ribonucleoprotein B and B
FFUJ_01273	FOXG_00305
FFUJ_01274	FOXG_00304
FFUJ_01275	FOXG_00303
FFUJ_01277	FOXG_00301
FFUJ_01278	FOXG_00300	K17605	PPP2R4, PTPA; serine/threonine-protein phosphatase 2A activator
FFUJ_01279	FOXG_00299	K12590	RRP46, EXOSC5; exosome complex component RRP46
FFUJ_01280	FOXG_00298	K00858	ppnK, NADK; NAD+ kinase
FFUJ_01281	FOXG_00297
FFUJ_01282	FOXG_00296	K07936	RAN; GTP-binding nuclear protein Ran
FFUJ_01283	FOXG_00295	K06693	PSMD9; 26S proteasome non-ATPase regulatory subunit 9
FFUJ_01284	FOXG_00294	K13171	SRRM1, SRM160; serine/arginine repetitive matrix protein 1
FFUJ_01285	FOXG_00293	K11344	EAF6; chromatin modification-related protein EAF6
FFUJ_01286	FOXG_00292
FFUJ_01287	FOXG_00291	K14650	TAF3; transcription initiation factor TFIID subunit 3
FFUJ_01288	FOXG_00289
FFUJ_01289	FOXG_00288	K11108	RCL1; RNA 3 -terminal phosphate cyclase-like protein
FFUJ_01290	FOXG_00287
FFUJ_01291	FOXG_00286	K01889	FARSA, pheS; phenylalanyl-tRNA synthetase alpha chain
FFUJ_01293	FOXG_00285	K11135	PINX1; Pin2-interacting protein X1
FFUJ_01294	FOXG_00284
FFUJ_01295	FOXG_00283	K15631	ABA3; molybdenum cofactor sulfurtransferase
FFUJ_01296	FOXG_00282
FFUJ_01297	FOXG_00281	K15280	SLC35C2; solute carrier family 35, member C2
FFUJ_01298	FOXG_00280
FFUJ_01299	FOXG_00279	K00033	PGD, gnd, gntZ; 6-phosphogluconate dehydrogenase
FFUJ_01300	FOXG_00278
FFUJ_01301	FOXG_00277	K01183	E3.2.1.14; chitinase
FFUJ_01302	FOXG_00276
FFUJ_01304	FOXG_00274
FFUJ_01305	FOXG_00273	K03139	TFIIF2, GTF2F2, TFG2; transcription initiation factor TFIIF subunit beta
FFUJ_01306	FOXG_00272	K15077	ELA1; elongin-A
FFUJ_01307	FOXG_00271	K12158	NEDD8; ubiquitin-like protein Nedd8
FFUJ_01308	FOXG_00270	K17081	PHB2; prohibitin 2
FFUJ_01309	FOXG_00269
FFUJ_01310	FOXG_00268
FFUJ_01311	FOXG_00267
FFUJ_01312	FOXG_00266	K03029	PSMD4, RPN10; 26S proteasome regulatory subunit N10
FFUJ_01313	FOXG_00265	K20303	TRAPPC4, TRS23; trafficking protein particle complex subunit 4
FFUJ_01314	FOXG_00264	K03012	RPB4, POLR2D; DNA-directed RNA polymerase II subunit RPB4
FFUJ_01315	FOXG_00263
FFUJ_01316	FOXG_00262
FFUJ_01317	FOXG_00261	K14844	PUF6; pumilio homology domain family member 6
FFUJ_01319	FOXG_00260
FFUJ_01320	FOXG_00259
FFUJ_01321	FOXG_00258	K00793	ribE, RIB5; riboflavin synthase
FFUJ_01322	FOXG_00257	K08991	MUS81; crossover junction endonuclease MUS81
FFUJ_01323	FOXG_00256	K01836	PGM3; phosphoacetylglucosamine mutase
FFUJ_01324	FOXG_00255	K11434	PRMT1; type I protein arginine methyltransferase
FFUJ_01325	FOXG_00254	K14842	NSA2; ribosome biogenesis protein NSA2
FFUJ_01326	FOXG_00253
FFUJ_01327	FOXG_00252	K08866	TTK, MPS1; serine/threonine-protein kinase TTK/MPS1
FFUJ_01328	FOXG_00251
FFUJ_01329	FOXG_00250
FFUJ_01330	FOXG_00249	K00294	E1.2.1.88; 1-pyrroline-5-carboxylate dehydrogenase
FFUJ_01331	FOXG_00248
FFUJ_01332	FOXG_00247
FFUJ_01333	FOXG_00246
FFUJ_01334	FOXG_00245
FFUJ_01335	FOXG_00244
FFUJ_01336	FOXG_00243
FFUJ_01337	FOXG_00242
FFUJ_01338	FOXG_00241	K06018	PPN1; endopolyphosphatase
FFUJ_01339	FOXG_00240	K00605	gcvT, AMT; aminomethyltransferase
FFUJ_01340	FOXG_00239	K02144	ATPeV1H; V-type H+-transporting ATPase subunit H
FFUJ_01341	FOXG_00238
FFUJ_01343	FOXG_00236	K18466	VPS26; vacuolar protein sorting-associated protein 26
FFUJ_01344	FOXG_00235	K14303	NUP160, NUP120; nuclear pore complex protein Nup160
FFUJ_01345	FOXG_00234	K04482	RAD51; DNA repair protein RAD51
FFUJ_01346	FOXG_00233
FFUJ_01347	FOXG_00232
FFUJ_01348	FOXG_00231	K02732	PSMB1; 20S proteasome subunit beta 6
FFUJ_01349	FOXG_00230	K00888	PI4KA; phosphatidylinositol 4-kinase A
FFUJ_01350	FOXG_00229
FFUJ_01351	FOXG_00228
FFUJ_01352	FOXG_00227	K00794	ribH, RIB4; 6,7-dimethyl-8-ribityllumazine synthase
FFUJ_01353	FOXG_00226
FFUJ_01354	FOXG_00225
FFUJ_01355	FOXG_00224	K14570	REX1, REXO1, RNH70; RNA exonuclease 1
FFUJ_01356	FOXG_14347
FFUJ_01358	FOXG_00223	K14001	SIL1, SLS1; nucleotide exchange factor SIL1
FFUJ_01360	FOXG_00222
FFUJ_01361	FOXG_00221
FFUJ_01363	FOXG_00220
FFUJ_01364	FOXG_00219
FFUJ_01365	FOXG_00218
FFUJ_01366	FOXG_00217	K13342	PEX5, PXR1; peroxin-5
FFUJ_01367	FOXG_00216	K14847	RPF2; ribosome production factor 2
FFUJ_01368	FOXG_00215
FFUJ_01369	FOXG_00214	K01758	CTH; cystathionine gamma-lyase
FFUJ_01370	FOXG_00213
FFUJ_01371	FOXG_00212
FFUJ_01372	FOXG_00211
FFUJ_01373	FOXG_00209
FFUJ_01374	FOXG_00208
FFUJ_01375	FOXG_00207
FFUJ_01376	FOXG_00205	K12585	DIS3, RRP44; exosome complex exonuclease DIS3/RRP44
FFUJ_01377	FOXG_00204	K14538	NUG1, GNL3; nuclear GTP-binding protein
FFUJ_01378	FOXG_00203	K01845	hemL; glutamate-1-semialdehyde 2,1-aminomutase
FFUJ_01379	FOXG_00202	K12826	SF3A2, SAP62; splicing factor 3A subunit 2
FFUJ_01380	FOXG_00200	K08286	E2.7.11.-; protein-serine/threonine kinase
FFUJ_01381	FOXG_00199	K17792	TIM54; mitochondrial import inner membrane translocase subunit TIM54
FFUJ_01382	FOXG_00198
FFUJ_01383	FOXG_00197
FFUJ_01385	FOXG_00196	K11761	NPL6, RSC7; chromatin structure-remodeling complex protein RSC7
FFUJ_01386	FOXG_00195	K10625	UBR1; E3 ubiquitin-protein ligase UBR1
FFUJ_01387	FOXG_00194	K00419	QCR9, UCRC; ubiquinol-cytochrome c reductase subunit 9
FFUJ_01388	FOXG_00193	K01537	E3.6.3.8; Ca2+-transporting ATPase
FFUJ_01389	FOXG_00192	K14294	WIBG, PYM; partner of Y14 and mago
FFUJ_01390	FOXG_00191	K03064	PSMC6, RPT4; 26S proteasome regulatory subunit T4
FFUJ_01391	FOXG_00190	K00820	glmS, GFPT; glucosamine--fructose-6-phosphate aminotransferase (isomerizing)
FFUJ_01392	FOXG_00189	K02736	PSMB4; 20S proteasome subunit beta 7
FFUJ_01393	FOXG_00187
FFUJ_01394	FOXG_00186	K07748	E1.1.1.170, NSDHL, ERG26; sterol-4alpha-carboxylate 3-dehydrogenase (decarboxylating)
FFUJ_01395	FOXG_00185
FFUJ_01396	FOXG_00184
FFUJ_01397	FOXG_00183
FFUJ_01398	FOXG_00182
FFUJ_01399	FOXG_00181	K10585	UBE2Z; ubiquitin-conjugating enzyme E2 Z
FFUJ_01400	FOXG_00180	K10755	RFC2_4; replication factor C subunit 2/4
FFUJ_01401	FOXG_00179
FFUJ_01402	FOXG_00178	K12854	SNRNP200, BRR2; pre-mRNA-splicing helicase BRR2
FFUJ_01403	FOXG_00177
FFUJ_01404	FOXG_00176	K02605	ORC3; origin recognition complex subunit 3
FFUJ_01405	FOXG_00175
FFUJ_01406	FOXG_00174	K12273	SEC66; translocation protein SEC66
FFUJ_01407	FOXG_00173	K14015	NPLOC4, NPL4; nuclear protein localization protein 4 homolog
FFUJ_01408	FOXG_00172	K01955	carB, CPA2; carbamoyl-phosphate synthase large subunit
FFUJ_01409	FOXG_00171
FFUJ_01411	FOXG_00170
FFUJ_01413	FOXG_00169	K03015	RPB7, POLR2G; DNA-directed RNA polymerase II subunit RPB7
FFUJ_01414	FOXG_00168	K02510	hpaI, hpcH; 4-hydroxy-2-oxoheptanedioate aldolase
FFUJ_01415	FOXG_00167
FFUJ_01416	FOXG_00166
FFUJ_01417	FOXG_00165
FFUJ_01418	FOXG_00164	K06902	UMF1; MFS transporter, UMF1 family
FFUJ_01419	FOXG_00163
FFUJ_01420	FOXG_00162	K10365	CAPZB; capping protein (actin filament) muscle Z-line, beta
FFUJ_01421	FOXG_00161
FFUJ_01422	FOXG_00160
FFUJ_01423	FOXG_00159
FFUJ_01424	FOXG_00158	K15102	SLC25A3, PHC, PIC; solute carrier family 25 (mitochondrial phosphate transporter), member 3
FFUJ_01425	FOXG_00157	K11872	UBP9_13; ubiquitin carboxyl-terminal hydrolase 9/13
FFUJ_01426	FOXG_00156
FFUJ_01427	FOXG_00155	K03847	ALG12; alpha-1,6-mannosyltransferase
FFUJ_01428	FOXG_00154	K01768	E4.6.1.1; adenylate cyclase
FFUJ_01429	FOXG_00152
FFUJ_01430	FOXG_00151	K02735	PSMB3; 20S proteasome subunit beta 3
FFUJ_01431	FOXG_00150	K15627	ASPSCR1, ASPL; tether containing UBX domain for GLUT4
FFUJ_01432	FOXG_00149	K02920	RP-L36e, RPL36; large subunit ribosomal protein L36e
FFUJ_01433	FOXG_00148
FFUJ_01434	FOXG_00147
FFUJ_01435	FOXG_00146	K06630	YWHAE; 14-3-3 protein epsilon
FFUJ_01436	FOXG_00145
FFUJ_01437	FOXG_00144	K20279	SYNJ; synaptojanin
FFUJ_01438	FOXG_00143	K13217	PRPF39, PRP39; pre-mRNA-processing factor 39
FFUJ_01439	FOXG_00142	K00428	E1.11.1.5; cytochrome c peroxidase
FFUJ_01440	FOXG_00141
FFUJ_01441	FOXG_00140	K09580	PDIA1, P4HB; protein disulfide-isomerase A1
FFUJ_01442	FOXG_00139
FFUJ_01443	FOXG_00138	K11663	ZNHIT1, VPS71; zinc finger HIT domain-containing protein 1
FFUJ_01444	FOXG_00137	K01868	TARS, thrS; threonyl-tRNA synthetase
FFUJ_01446	FOXG_00136
FFUJ_01447	FOXG_00135
FFUJ_01448	FOXG_00134
FFUJ_01449	FOXG_14451
FFUJ_01450	FOXG_00132	K15429	TRM5, TRMT5; tRNA (guanine37-N1)-methyltransferase
FFUJ_01452	FOXG_00131	K19177	NUS1; dehydrodolichyl diphosphate syntase complex subunit NUS1
FFUJ_01453	FOXG_00130	K19984	EXOC5, SEC10; exocyst complex component 5
FFUJ_01454	FOXG_00129	K05545	DUS4; tRNA-dihydrouridine synthase 4
FFUJ_01455	FOXG_00128
FFUJ_01457	FOXG_00127
FFUJ_01458	FOXG_00126
FFUJ_01459	FOXG_00124	K18599	JNM1; nuclear migration protein JNM1
FFUJ_01460	FOXG_00123
FFUJ_01461	FOXG_00122	K05853	ATP2A; Ca2+ transporting ATPase, sarcoplasmic/endoplasmic reticulum
FFUJ_01462	FOXG_00119
FFUJ_01463	FOXG_00118
FFUJ_01464	FOXG_00117
FFUJ_01465	FOXG_00116
FFUJ_01466	FOXG_00115
FFUJ_01467	FOXG_00114
FFUJ_01468	FOXG_00113	K00698	CHS1; chitin synthase
FFUJ_01469	FOXG_00112
FFUJ_01471	FOXG_00110	K14439	SMARCAD1; SWI/SNF-related matrix-associated actin-dependent regulator of chromatin subfamily A containing DEAD/H box 1
FFUJ_01472	FOXG_00109
FFUJ_01473	FOXG_00108
FFUJ_01474	FOXG_00107	K02917	RP-L35Ae, RPL35A; large subunit ribosomal protein L35Ae
FFUJ_01475	FOXG_00106	K00036	G6PD, zwf; glucose-6-phosphate 1-dehydrogenase
FFUJ_01476	FOXG_00105	K15156	MED14, RGR1; mediator of RNA polymerase II transcription subunit 14
FFUJ_01477	FOXG_00104	K00231	PPOX, hemY; protoporphyrinogen/coproporphyrinogen III oxidase
FFUJ_01478	FOXG_00103
FFUJ_01479	FOXG_00102	K12373	HEXA_B; hexosaminidase
FFUJ_01480	FOXG_00101
FFUJ_01481	FOXG_00100	K00838	ARO8; aromatic amino acid aminotransferase I / 2-aminoadipate transaminase
FFUJ_01482	FOXG_00099
FFUJ_01483	FOXG_00098	K20476	RIC1; RAB6A-GEF complex partner protein 1
FFUJ_01484	FOXG_00097	K03115	CSNK2B; casein kinase II subunit beta
FFUJ_01485	FOXG_12417
FFUJ_01486	FOXG_00095
FFUJ_01487	FOXG_00094	K02220	CLB1_2; G2/mitotic-specific cyclin 1/2
FFUJ_01488	FOXG_00093	K12880	THOC3; THO complex subunit 3
FFUJ_01489	FOXG_00092
FFUJ_01490	FOXG_00091
FFUJ_01491	FOXG_00090	K08176	PHO84; MFS transporter, PHS family, inorganic phosphate transporter
FFUJ_01493	FOXG_00088	K00925	ackA; acetate kinase
FFUJ_01494	FOXG_00087
FFUJ_01495	FOXG_00086	K12844	PRPF31; U4/U6 small nuclear ribonucleoprotein PRP31
FFUJ_01496	FOXG_00085	K12869	CRN, CRNKL1, CLF1, SYF3; crooked neck
FFUJ_01498	FOXG_00083
FFUJ_01499	FOXG_00082	K18757	LARP1; la-related protein 1
FFUJ_01500	FOXG_00081
FFUJ_01501	FOXG_00080
FFUJ_01502	FOXG_00078	K20406	NPRL3; nitrogen permease regulator 3-like protein
FFUJ_01503	FOXG_00077	K00894	ETNK, EKI; ethanolamine kinase
FFUJ_01505	FOXG_00075
FFUJ_01506	FOXG_00074	K12767	RIM15; serine/threonine-protein kinase RIM15
FFUJ_01507	FOXG_00073
FFUJ_01508	FOXG_00072	K03251	EIF3D; translation initiation factor 3 subunit D
FFUJ_01509	FOXG_00071
FFUJ_01510	FOXG_00070	K20520	DBNL, ABP1; drebrin-like protein
FFUJ_01511	FOXG_00069
FFUJ_01512	FOXG_00068
FFUJ_01513	FOXG_00067
FFUJ_01514	FOXG_00066	K17065	DNM1L; dynamin 1-like protein
FFUJ_01515	FOXG_00065	K18183	COX19; cytochrome c oxidase assembly protein subunit 19
FFUJ_01516	FOXG_00064
FFUJ_01517	FOXG_00063	K12160	SUMO, SMT3; small ubiquitin-related modifier
FFUJ_01519	FOXG_00062	K14301	NUP107, NUP84; nuclear pore complex protein Nup107
FFUJ_01520	FOXG_00061
FFUJ_01521	FOXG_00060
FFUJ_01522	FOXG_00058
FFUJ_01523	FOXG_00057
FFUJ_01524	FOXG_00056	K02148	ATPeV1C, ATP6C; V-type H+-transporting ATPase subunit C
FFUJ_01525	FOXG_00055	K00860	cysC; adenylylsulfate kinase
FFUJ_01526	FOXG_00054
FFUJ_01527	FOXG_00053
FFUJ_01528	FOXG_00052	K14832	MAK21, NOC1, CEBPZ; ribosome biogenesis protein MAK21
FFUJ_01529	FOXG_00051	K01881	PARS, proS; prolyl-tRNA synthetase
FFUJ_01530	FOXG_00050	K04797	pfdA, PFDN5; prefoldin alpha subunit
FFUJ_01531	FOXG_00049
FFUJ_01532	FOXG_00048	K02603	ORC1; origin recognition complex subunit 1
FFUJ_01533	FOXG_00047	K12862	PLRG1, PRL1, PRP46; pleiotropic regulator 1
FFUJ_01534	FOXG_00046	K06694	PSMD10; 26S proteasome non-ATPase regulatory subunit 10
FFUJ_01535	FOXG_00045	K20286	TMF1; TATA element modulatory factor
FFUJ_01536	FOXG_00043
FFUJ_01537	FOXG_00041
FFUJ_01538	FOXG_00040	K21543	CRZ1, CRZA; transcription factor CRZ1
FFUJ_01539	FOXG_00039
FFUJ_01540	FOXG_00038	K03245	EIF3J; translation initiation factor 3 subunit J
FFUJ_01541	FOXG_00037	K17979	MDM31; mitochondrial distribution and morphology protein 31
FFUJ_01542	FOXG_00036	K11884	PNO1, DIM2; RNA-binding protein PNO1
FFUJ_01543	FOXG_00035	K01689	ENO, eno; enolase
FFUJ_01544	FOXG_00034	K02178	BUB1; checkpoint serine/threonine-protein kinase
FFUJ_01545	FOXG_00033	K10771	APEX1; AP endonuclease 1
FFUJ_01546	FOXG_00032	K14457	MOGAT2, MGAT2; 2-acylglycerol O-acyltransferase 2
FFUJ_01547	FOXG_00031
FFUJ_01548	FOXG_00030	K01238	SUN; SUN family beta-glucosidase
FFUJ_01549	FOXG_00029
FFUJ_01550	FOXG_00028
FFUJ_01551	FOXG_00027	K11483	HOS2; histone deacetylase HOS2
FFUJ_01552	FOXG_00026	K11319	ING3; inhibitor of growth protein 3
FFUJ_01553	FOXG_00025	K18803	HPM1; protein-histidine N-methyltransferase
FFUJ_01554	FOXG_00024
FFUJ_01555	FOXG_00023	K14781	DHR2; ATP-dependent RNA helicase DHR2
FFUJ_01556	FOXG_00022	K19950	SEC9; protein transport protein SEC9
FFUJ_01557	FOXG_00021
FFUJ_01558	FOXG_00020
FFUJ_01559	FOXG_00019	K01599	hemE, UROD; uroporphyrinogen decarboxylase
FFUJ_01560	FOXG_00017
FFUJ_01561	FOXG_00016
FFUJ_01562	FOXG_00015	K00765	hisG; ATP phosphoribosyltransferase
FFUJ_01563	FOXG_00014
FFUJ_01564	FOXG_00013	K21864	CCH1; voltage-dependent calcium channel
FFUJ_01565	FOXG_00012
FFUJ_01566	FOXG_00011
FFUJ_01567	FOXG_00010
FFUJ_01568	FOXG_00009	K08741	MSH5; DNA mismatch repair protein MSH5
FFUJ_01569	FOXG_00008
FFUJ_01570	FOXG_00007
FFUJ_01571	FOXG_00006	K04354	PPP2R2; serine/threonine-protein phosphatase 2A regulatory subunit B
FFUJ_01572	FOXG_00005	K15278	SLC35B4, YEA4; solute carrier family 35 (UDP-xylose/UDP-N-acetylglucosamine transporter), member B4
FFUJ_01574	FOXG_00003	K01490	AMPD; AMP deaminase
FFUJ_01575	FOXG_00002	K20046	SLA1; actin cytoskeleton-regulatory complex protein SLA1
FFUJ_01576	FOXG_00001
FFUJ_01581	FOXG_11338
FFUJ_01582	FOXG_11337
FFUJ_01583	FOXG_11336
FFUJ_01584	FOXG_11335	K11098	SNRPF, SMF; small nuclear ribonucleoprotein F
FFUJ_01585	FOXG_11334	K14209	SLC36A, PAT; solute carrier family 36 (proton-coupled amino acid transporter)
FFUJ_01586	FOXG_11333
FFUJ_01587	FOXG_11332
FFUJ_01588	FOXG_11331
FFUJ_01590	FOXG_11330
FFUJ_01591	FOXG_11329	K14537	NUG2, GNL2; nuclear GTP-binding protein
FFUJ_01592	FOXG_11328
FFUJ_01593	FOXG_11327
FFUJ_01594	FOXG_11325
FFUJ_01595	FOXG_11324	K02355	fusA, GFM, EFG; elongation factor G
FFUJ_01596	FOXG_11323	K05824	LYS12; homoisocitrate dehydrogenase
FFUJ_01597	FOXG_11322
FFUJ_01598	FOXG_11321
FFUJ_01599	FOXG_11319	K00486	KMO; kynurenine 3-monooxygenase
FFUJ_01600	FOXG_11318	K01265	map; methionyl aminopeptidase
FFUJ_01601	FOXG_11317	K20368	CNIH, ERV14; protein cornichon
FFUJ_01602	FOXG_11316	K12816	CDC40, PRP17; pre-mRNA-processing factor 17
FFUJ_01603	FOXG_11315
FFUJ_01604	FOXG_11314
FFUJ_01606	FOXG_11313
FFUJ_01607	FOXG_11312	K03809	wrbA; NAD(P)H dehydrogenase (quinone)
FFUJ_01608	FOXG_11311
FFUJ_01609	FOXG_11310
FFUJ_01610	FOXG_11309	K03511	POLK; DNA polymerase kappa
FFUJ_01611	FOXG_11308
FFUJ_01612	FOXG_11307	K09569	FKBP2; FK506-binding protein 2
FFUJ_01614	FOXG_11306
FFUJ_01615	FOXG_11305	K10356	MYO1; myosin I
FFUJ_01616	FOXG_11304	K18932	ZDHHC; palmitoyltransferase
FFUJ_01617	FOXG_11303
FFUJ_01618	FOXG_11302
FFUJ_01619	FOXG_11301
FFUJ_01620	FOXG_11300
FFUJ_01621	FOXG_11299
FFUJ_01622	FOXG_11298
FFUJ_01623	FOXG_11297
FFUJ_01624	FOXG_11296	K17069	MET17; O-acetylhomoserine/O-acetylserine sulfhydrylase
FFUJ_01625	FOXG_11295
FFUJ_01626	FOXG_11294	K01897	ACSL, fadD; long-chain acyl-CoA synthetase
FFUJ_01627	FOXG_11293
FFUJ_01628	FOXG_11292
FFUJ_01629	FOXG_11291	K01647	CS, gltA; citrate synthase
FFUJ_01630	FOXG_11290	K15560	NRD1; protein NRD1
FFUJ_01631	FOXG_11289	K01535	PMA1, PMA2; H+-transporting ATPase
FFUJ_01632	FOXG_11288
FFUJ_01635	FOXG_11286
FFUJ_01636	FOXG_11285	K14309	NUP93, NIC96; nuclear pore complex protein Nup93
FFUJ_01637	FOXG_11284
FFUJ_01638	FOXG_11283
FFUJ_01639	FOXG_11282
FFUJ_01640	FOXG_11281	K00264	GLT1; glutamate synthase (NADPH/NADH)
FFUJ_01641	FOXG_11280
FFUJ_01642	FOXG_11279	K08504	BET1; blocked early in transport 1
FFUJ_01643	FOXG_11278
FFUJ_01644	FOXG_11277
FFUJ_01645	FOXG_11276
FFUJ_01646	FOXG_11275
FFUJ_01647	FOXG_11274
FFUJ_01649	FOXG_11273
FFUJ_01650	FOXG_11272
FFUJ_01651	FOXG_11271
FFUJ_01652	FOXG_11270
FFUJ_01653	FOXG_11269	K03469	rnhA, RNASEH1; ribonuclease HI
FFUJ_01654	FOXG_11268	K15442	TAD3, ADAT3; tRNA-specific adenosine deaminase 3
FFUJ_01655	FOXG_11267	K00900	E2.7.1.105, PFK; 6-phosphofructo-2-kinase
FFUJ_01656	FOXG_11266	K11806	WDSOF1; WD repeat and SOF domain-containing protein 1
FFUJ_01657	FOXG_11265	K03011	RPB3, POLR2C; DNA-directed RNA polymerase II subunit RPB3
FFUJ_01658	FOXG_11264	K13577	SLC25A10, DIC; solute carrier family 25 (mitochondrial dicarboxylate transporter), member 10
FFUJ_01659	FOXG_11263	K01889	FARSA, pheS; phenylalanyl-tRNA synthetase alpha chain
FFUJ_01660	FOXG_11262
FFUJ_01661	FOXG_11261
FFUJ_01662	FOXG_11260
FFUJ_01663	FOXG_11259
FFUJ_01664	FOXG_11258
FFUJ_01665	FOXG_11257
FFUJ_01666	FOXG_11256
FFUJ_01668	FOXG_11254
FFUJ_01669	FOXG_11253
FFUJ_01670	FOXG_11252
FFUJ_01671	FOXG_11251	K14328	UPF3, RENT3; regulator of nonsense transcripts 3
FFUJ_01672	FOXG_11250	K15427	SIT4, PPH1; serine/threonine-protein phosphatase PP1-1
FFUJ_01673	FOXG_11249	K07055	TRM12, TYW2; tRNA wybutosine-synthesizing protein 2
FFUJ_01674	FOXG_11248
FFUJ_01675	FOXG_11247	K02608	ORC6; origin recognition complex subunit 6
FFUJ_01676	FOXG_11246
FFUJ_01677	FOXG_11245
FFUJ_01678	FOXG_11244
FFUJ_01679	FOXG_11243	K06874	K06874; zinc finger protein
FFUJ_01680	FOXG_11242
FFUJ_01681	FOXG_11241
FFUJ_01682	FOXG_11240
FFUJ_01683	FOXG_11239	K18696	GDE1; glycerophosphodiester phosphodiesterase
FFUJ_01685	FOXG_11237
FFUJ_01686	FOXG_11236	K08955	YME1; ATP-dependent metalloprotease
FFUJ_01687	FOXG_11235
FFUJ_01688	FOXG_11234
FFUJ_01689	FOXG_14144
FFUJ_01690	FOXG_11231	K15326	TSEN54; tRNA-splicing endonuclease subunit Sen54
FFUJ_01691	FOXG_11230
FFUJ_01692	FOXG_11229
FFUJ_01693	FOXG_11228
FFUJ_01694	FOXG_11227	K02981	RP-S2e, RPS2; small subunit ribosomal protein S2e
FFUJ_01695	FOXG_11226	K01011	TST, MPST, sseA; thiosulfate/3-mercaptopyruvate sulfurtransferase
FFUJ_01696	FOXG_11225	K03358	APC11; anaphase-promoting complex subunit 11
FFUJ_01697	FOXG_11224
FFUJ_01698	FOXG_11223
FFUJ_01699	FOXG_11222	K02216	CHK1; serine/threonine-protein kinase Chk1
FFUJ_01700	FOXG_01957	K01755	argH, ASL; argininosuccinate lyase
FFUJ_01701	FOXG_11221	K06688	UBE2C, UBC11; ubiquitin-conjugating enzyme E2 C
FFUJ_01702	FOXG_11220	K02910	RP-L31e, RPL31; large subunit ribosomal protein L31e
FFUJ_01703	FOXG_11219
FFUJ_01704	FOXG_11218	K12180	COPS7, CSN7; COP9 signalosome complex subunit 7
FFUJ_01705	FOXG_11217	K17686	copA, ATP7; Cu+-exporting ATPase
FFUJ_01706	FOXG_11216
FFUJ_01707	FOXG_11215
FFUJ_01708	FOXG_11214	K05767	IQGAP2_3; Ras GTPase-activating-like protein IQGAP2/3
FFUJ_01709	FOXG_11213
FFUJ_01710	FOXG_11212	K15130	MED8; mediator of RNA polymerase II transcription subunit 8, fungi type
FFUJ_01711	FOXG_11211
FFUJ_01712	FOXG_11210
FFUJ_01713	FOXG_11209
FFUJ_01714	FOXG_11208	K03539	RPP1, RPP30; ribonuclease P/MRP protein subunit RPP1
FFUJ_01715	FOXG_11207
FFUJ_01716	FOXG_11206
FFUJ_01717	FOXG_11205
FFUJ_01718	FOXG_11204	K01626	E2.5.1.54, aroF, aroG, aroH; 3-deoxy-7-phosphoheptulonate synthase
FFUJ_01719	FOXG_11203	K01792	E5.1.3.15; glucose-6-phosphate 1-epimerase
FFUJ_01720	FOXG_11202
FFUJ_01721	FOXG_11201
FFUJ_01722	FOXG_11200
FFUJ_01723	FOXG_11199
FFUJ_01724	FOXG_11198
FFUJ_01725	FOXG_11197
FFUJ_01726	FOXG_11196
FFUJ_01727	FOXG_11195	K02882	RP-L18Ae, RPL18A; large subunit ribosomal protein L18Ae
FFUJ_01728	FOXG_11194
FFUJ_01729	FOXG_11193
FFUJ_01730	FOXG_11192
FFUJ_01731	FOXG_11190	K17550	PPP1R7, SDS22; protein phosphatase 1 regulatory subunit 7
FFUJ_01732	FOXG_11189	K17743	XR; D-xylose reductase
FFUJ_01734	FOXG_11188
FFUJ_01735	FOXG_11187	K15628	PXA; ATP-binding cassette, subfamily D (ALD), peroxisomal long-chain fatty acid import protein
FFUJ_01736	FOXG_11186	K15731	CTDSP; carboxy-terminal domain RNA polymerase II polypeptide A small phosphatase
FFUJ_01737	FOXG_11185	K09481	SEC61B, SBH2; protein transport protein SEC61 subunit beta
FFUJ_01740	FOXG_11183
FFUJ_01741	FOXG_11181
FFUJ_01742	FOXG_11180
FFUJ_01743	FOXG_11179	K01476	E3.5.3.1, rocF, arg; arginase
FFUJ_01744	FOXG_11178
FFUJ_01745	FOXG_11177
FFUJ_01746	FOXG_11176	K00728	POMT; dolichyl-phosphate-mannose-protein mannosyltransferase
FFUJ_01747	FOXG_11175
FFUJ_01748	FOXG_11174	K11558	SPC25; kinetochore protein Spc25, fungi type
FFUJ_01749	FOXG_11173	K15218	RRN6; RNA polymerase I-specific transcription initiation factor RRN6
FFUJ_01750	FOXG_11172
FFUJ_01751	FOXG_11171	K02906	RP-L3, MRPL3, rplC; large subunit ribosomal protein L3
FFUJ_01752	FOXG_11170	K18173	COA1; cytochrome c oxidase assembly factor 1
FFUJ_01753	FOXG_11169
FFUJ_01754	FOXG_11168	K06653	PHO81; CDK inhibitor PHO81
FFUJ_01755	FOXG_11167
FFUJ_01756	FOXG_11165	K13117	DHX35; ATP-dependent RNA helicase DDX35
FFUJ_01757	FOXG_11163
FFUJ_01758	FOXG_11162
FFUJ_01760	FOXG_11161
FFUJ_01761	FOXG_11160	K11567	DAD2, HSK1; DASH complex subunit DAD2
FFUJ_01762	FOXG_11159
FFUJ_01763	FOXG_11158	K18467	VPS29; vacuolar protein sorting-associated protein 29
FFUJ_01764	FOXG_11157	K14794	RRP12; ribosomal RNA-processing protein 12
FFUJ_01765	FOXG_11155
FFUJ_01766	FOXG_11153	K21452	MBZ1; bZIP-type transcription factor MBZ1
FFUJ_01767	FOXG_11152
FFUJ_01768	FOXG_11151
FFUJ_01769	FOXG_11150
FFUJ_01770	FOXG_11149
FFUJ_01771	FOXG_11148	K14264	BNA3; kynurenine aminotransferase
FFUJ_01772	FOXG_11147	K00106	XDH; xanthine dehydrogenase/oxidase
FFUJ_01773	FOXG_11146
FFUJ_01774	FOXG_11142
FFUJ_01775	FOXG_11141	K01488	add, ADA; adenosine deaminase
FFUJ_01776	FOXG_11140	K10597	UBE4B, UFD2; ubiquitin conjugation factor E4 B
FFUJ_01777	FOXG_11139
FFUJ_01778	FOXG_11138
FFUJ_01779	FOXG_11136
FFUJ_01780	FOXG_11135
FFUJ_01781	FOXG_11134	K01580	E4.1.1.15, gadB, gadA, GAD; glutamate decarboxylase
FFUJ_01782	FOXG_11133	K00818	E2.6.1.11, argD; acetylornithine aminotransferase
FFUJ_01783	FOXG_11132
FFUJ_01784	FOXG_11131
FFUJ_01785	FOXG_11130
FFUJ_01787	FOXG_11129
FFUJ_01788	FOXG_11127	K03241	EIF2B3; translation initiation factor eIF-2B subunit gamma
FFUJ_01789	FOXG_11126
FFUJ_01790	FOXG_11125	K11361	SPT20, ADA5; transcription factor SPT20
FFUJ_01791	FOXG_11124	K21141	ATG27; autophagy-related protein 27
FFUJ_01792	FOXG_11123
FFUJ_01793	FOXG_11122
FFUJ_01794	FOXG_11121
FFUJ_01798	FOXG_11120
FFUJ_01799	FOXG_11119
FFUJ_01800	FOXG_11118
FFUJ_01801	FOXG_11117
FFUJ_01802	FOXG_11116
FFUJ_01804	FOXG_11114
FFUJ_01805	FOXG_11113	K15102	SLC25A3, PHC, PIC; solute carrier family 25 (mitochondrial phosphate transporter), member 3
FFUJ_01806	FOXG_11112	K14856	SDA1, SDAD1; protein SDA1
FFUJ_01809	FOXG_11111	K02429	fucP; MFS transporter, FHS family, L-fucose permease
FFUJ_01810	FOXG_11110	K14640	SLC20A, PIT; solute carrier family 20 (sodium-dependent phosphate transporter)
FFUJ_01811	FOXG_11109
FFUJ_01812	FOXG_11107	K00485	FMO; dimethylaniline monooxygenase (N-oxide forming)
FFUJ_01813	FOXG_11106	K03256	TRM6, GCD10; tRNA (adenine-N(1)-)-methyltransferase non-catalytic subunit
FFUJ_01817	FOXG_11105	K05756	ARPC3; actin related protein 2/3 complex, subunit 3
FFUJ_01818	FOXG_11104
FFUJ_01819	FOXG_11103
FFUJ_01820	FOXG_11102
FFUJ_01821	FOXG_11101
FFUJ_01822	FOXG_11100	K19806	PTP2_3; tyrosine-protein phosphatase 2/3
FFUJ_01823	FOXG_11098	K03066	PSMC5, RPT6; 26S proteasome regulatory subunit T6
FFUJ_01824	FOXG_11097	K07300	chaA, CAX; Ca2+:H+ antiporter
FFUJ_01825	FOXG_11096	K01732	E4.2.2.10; pectin lyase
FFUJ_01826	FOXG_11095
FFUJ_01829	FOXG_11093
FFUJ_01830	FOXG_11092
FFUJ_01831	FOXG_11091	K19785	POF1; nicotinamide-nucleotide adenylyltransferase
FFUJ_01833	FOXG_11089	K20179	VPS11, PEP5; vacuolar protein sorting-associated protein 11
FFUJ_01837	FOXG_11088
FFUJ_01838	FOXG_11087	K08739	MLH3; DNA mismatch repair protein MLH3
FFUJ_01839	FOXG_11086
FFUJ_01840	FOXG_11085
FFUJ_01841	FOXG_11084	K12343	SRD5A1; 3-oxo-5-alpha-steroid 4-dehydrogenase 1
FFUJ_01842	FOXG_11083
FFUJ_01843	FOXG_11082	K09518	DNAJB12; DnaJ homolog subfamily B member 12
FFUJ_01844	FOXG_11081	K01179	E3.2.1.4; endoglucanase
FFUJ_01845	FOXG_11080
FFUJ_01846	FOXG_11079	K03134	TAF10; transcription initiation factor TFIID subunit 10
FFUJ_01847	FOXG_11078	K10949	KDELR; ER lumen protein retaining receptor
FFUJ_01848	FOXG_11077
FFUJ_01849	FOXG_11076	K11251	H2A; histone H2A
FFUJ_01851	FOXG_11073
FFUJ_01852	FOXG_11072
FFUJ_01853	FOXG_11071
FFUJ_01854	FOXG_11070
FFUJ_01855	FOXG_11069
FFUJ_01856	FOXG_11068
FFUJ_01859	FOXG_11067
FFUJ_01861	FOXG_11066
FFUJ_01862	FOXG_11065
FFUJ_01863	FOXG_11064
FFUJ_01864	FOXG_11063	K03843	ALG2; alpha-1,3/alpha-1,6-mannosyltransferase
FFUJ_01865	FOXG_11062	K21157	SAK1; SNF1-activating kinase 1
FFUJ_01867	FOXG_11060	K03800	lplA, lplJ; lipoate---protein ligase
FFUJ_01868	FOXG_11059	K01736	aroC; chorismate synthase
FFUJ_01869	FOXG_11058	K20176	SGSM3, MAP; small G protein signaling modulator 3
FFUJ_01870	FOXG_11057	K20237	NUD1; protein NUD1
FFUJ_01871	FOXG_11056
FFUJ_01872	FOXG_11055	K07756	IP6K, IHPK; inositol-hexakisphosphate 5-kinase
FFUJ_01873	FOXG_11054
FFUJ_01874	FOXG_11053	K04513	RHOA; Ras homolog gene family, member A
FFUJ_01875	FOXG_11052	K07441	ALG14; beta-1,4-N-acetylglucosaminyltransferase
FFUJ_01876	FOXG_11051	K17402	MRPS23; small subunit ribosomal protein S23
FFUJ_01877	FOXG_11050
FFUJ_01879	FOXG_11049	K12598	MTR4, SKIV2L2; ATP-dependent RNA helicase DOB1
FFUJ_01880	FOXG_11048
FFUJ_01881	FOXG_11047
FFUJ_01882	FOXG_11046	K19245	JLP1; sulfonate dioxygenase
FFUJ_01883	FOXG_11045
FFUJ_01884	FOXG_11031
FFUJ_01885	FOXG_11032
FFUJ_01887	FOXG_11033
FFUJ_01888	FOXG_11034
FFUJ_01889	FOXG_11035	K18278	THI5; pyrimidine precursor biosynthesis enzyme
FFUJ_01890	FOXG_11036	K18045	SIW14, OCA3; tyrosine-protein phosphatase SIW14
FFUJ_01891	FOXG_11037
FFUJ_01892	FOXG_11038
FFUJ_01893	FOXG_11039
FFUJ_01894	FOXG_11040
FFUJ_01895	FOXG_11041	K10847	XPA; DNA-repair protein complementing XP-A cells
FFUJ_01896	FOXG_11042	K17608	STRN1_3_4; striatin 1/3/4
FFUJ_01899	FOXG_11043
FFUJ_01900	FOXG_11044
FFUJ_01901	FOXG_11030
FFUJ_01902	FOXG_11029	K16261	YAT; yeast amino acid transporter
FFUJ_01903	FOXG_11028
FFUJ_01904	FOXG_11026	K10865	MRE11; double-strand break repair protein MRE11
FFUJ_01905	FOXG_11025	K01501	E3.5.5.1; nitrilase
FFUJ_01906	FOXG_11024
FFUJ_01907	FOXG_11023
FFUJ_01908	FOXG_11022
FFUJ_01909	FOXG_11021
FFUJ_01910	FOXG_11020
FFUJ_01911	FOXG_11019
FFUJ_01912	FOXG_11018	K10882	EME1, MMS4; crossover junction endonuclease EME1
FFUJ_01913	FOXG_11017	K10395	KIF4_21_27; kinesin family member 4/21/27
FFUJ_01914	FOXG_11016	K07443	ybaZ; methylated-DNA-protein-cysteine methyltransferase related protein
FFUJ_01915	FOXG_11015
FFUJ_01916	FOXG_11014
FFUJ_01917	FOXG_11013
FFUJ_01918	FOXG_11012	K01230	MAN1; mannosyl-oligosaccharide alpha-1,2-mannosidase
FFUJ_01919	FOXG_11011
FFUJ_01920	FOXG_11010
FFUJ_01921	FOXG_11009
FFUJ_01923	FOXG_11008
FFUJ_01925	FOXG_11566
FFUJ_01926	FOXG_11005
FFUJ_01927	FOXG_11004
FFUJ_01928	FOXG_11003	K12200	PDCD6IP, ALIX, RIM20; programmed cell death 6-interacting protein
FFUJ_01929	FOXG_11002
FFUJ_01930	FOXG_11001
FFUJ_01931	FOXG_11000	K07192	FLOT; flotillin
FFUJ_01935	FOXG_10996
FFUJ_01937	FOXG_10995	K01082	cysQ, MET22, BPNT1; 3 (2 ), 5 -bisphosphate nucleotidase
FFUJ_01938	FOXG_10994
FFUJ_01939	FOXG_10993
FFUJ_01942	FOXG_10991
FFUJ_01943	FOXG_10990
FFUJ_01944	FOXG_10989
FFUJ_01945	FOXG_10988
FFUJ_01946	FOXG_10987
FFUJ_01947	FOXG_10986
FFUJ_01949	FOXG_10985
FFUJ_01950	FOXG_08935
FFUJ_01951	FOXG_10984
FFUJ_01952	FOXG_10983
FFUJ_01953	FOXG_10982
FFUJ_01955	FOXG_08896
FFUJ_01956	FOXG_08897
FFUJ_01957	FOXG_08898
FFUJ_01959	FOXG_10980
FFUJ_01962	FOXG_10978
FFUJ_01963	FOXG_10977
FFUJ_01964	FOXG_10976
FFUJ_01965	FOXG_10975
FFUJ_01966	FOXG_10974
FFUJ_01967	FOXG_10973
FFUJ_01968	FOXG_10972
FFUJ_01969	FOXG_10971
FFUJ_01970	FOXG_10970
FFUJ_01971	FOXG_10968
FFUJ_01972	FOXG_10967
FFUJ_01973	FOXG_10966	K03457	TC.NCS1; nucleobase:cation symporter-1, NCS1 family
FFUJ_01974	FOXG_10965
FFUJ_01975	FOXG_10964
FFUJ_01978	FOXG_10963
FFUJ_01982	FOXG_10961
FFUJ_01984	FOXG_10960
FFUJ_01985	FOXG_10959
FFUJ_01988	FOXG_10958
FFUJ_01989	FOXG_14360
FFUJ_01990	FOXG_10956
FFUJ_01992	FOXG_10950
FFUJ_01993	FOXG_10951
FFUJ_01995	FOXG_10952
FFUJ_01996	FOXG_10953
FFUJ_01998	FOXG_10954
FFUJ_02000	FOXG_10955
FFUJ_02002	FOXG_10948
FFUJ_02003	FOXG_10947
FFUJ_02004	FOXG_10946
FFUJ_02005	FOXG_10945
FFUJ_02008	FOXG_10944	K09484	QUIB, qa-3; quinate dehydrogenase
FFUJ_02010	FOXG_10943
FFUJ_02012	FOXG_10941
FFUJ_02014	FOXG_10940
FFUJ_02015	FOXG_14680
FFUJ_02016	FOXG_10939	K07407	E3.2.1.22B, galA, rafA; alpha-galactosidase
FFUJ_02017	FOXG_10938	K08141	MAL; MFS transporter, SP family, general alpha glucoside:H+ symporter
FFUJ_02018	FOXG_10937
FFUJ_02019	FOXG_10935
FFUJ_02020	FOXG_10934
FFUJ_02021	FOXG_10933
FFUJ_02022	FOXG_10932
FFUJ_02023	FOXG_10931
FFUJ_02024	FOXG_10930
FFUJ_02025	FOXG_10929	K15920	XYL4; beta-D-xylosidase 4
FFUJ_02026	FOXG_10928
FFUJ_02027	FOXG_10924
FFUJ_02028	FOXG_10925
FFUJ_02029	FOXG_10926
FFUJ_02031	FOXG_10927
FFUJ_02034	FOXG_10923
FFUJ_02035	FOXG_10922
FFUJ_02036	FOXG_10921
FFUJ_02037	FOXG_10920
FFUJ_02041	FOXG_10898
FFUJ_02042	FOXG_10896
FFUJ_02043	FOXG_10895
FFUJ_02044	FOXG_10893
FFUJ_02045	FOXG_10892
FFUJ_02046	FOXG_10891
FFUJ_02047	FOXG_10890	K19564	CTR, HNM1; choline transport protein
FFUJ_02048	FOXG_10889
FFUJ_02049	FOXG_10888
FFUJ_02050	FOXG_10887
FFUJ_02051	FOXG_10886
FFUJ_02052	FOXG_10885
FFUJ_02053	FOXG_10884	K01895	ACSS, acs; acetyl-CoA synthetase
FFUJ_02054	FOXG_10883
FFUJ_02058	FOXG_10880
FFUJ_02059	FOXG_10879
FFUJ_02060	FOXG_10878
FFUJ_02061	FOXG_10877
FFUJ_02062	FOXG_10876
FFUJ_02063	FOXG_15212	K17644	aflD, nor-1; norsolorinic acid ketoreductase
FFUJ_02079	FOXG_10869
FFUJ_02080	FOXG_10868
FFUJ_02081	FOXG_10867
FFUJ_02083	FOXG_10866
FFUJ_02084	FOXG_10863
FFUJ_02085	FOXG_10862
FFUJ_02086	FOXG_10861
FFUJ_02087	FOXG_10860
FFUJ_02089	FOXG_15548
FFUJ_02091	FOXG_07070
FFUJ_02092	FOXG_17236	K03885	ndh; NADH dehydrogenase
FFUJ_02093	FOXG_15550
FFUJ_02094	FOXG_16661
FFUJ_02095	FOXG_14977
FFUJ_02096	FOXG_06521
FFUJ_02097	FOXG_15606
FFUJ_02098	FOXG_14373
FFUJ_02103	FOXG_15259
FFUJ_02105	FOXG_15248
FFUJ_02107	FOXG_15247
FFUJ_02108	FOXG_15244
FFUJ_02109	FOXG_15243
FFUJ_02112	FOXG_15242
FFUJ_02113	FOXG_15241
FFUJ_02114	FOXG_15240
FFUJ_02115	FOXG_15239
FFUJ_02116	FOXG_15238	K11517	HAO; (S)-2-hydroxy-acid oxidase
FFUJ_02117	FOXG_15237
FFUJ_02118	FOXG_15236
FFUJ_02119	FOXG_15235
FFUJ_02120	FOXG_15234
FFUJ_02121	FOXG_15233
FFUJ_02122	FOXG_15232
FFUJ_02124	FOXG_15231
FFUJ_02125	FOXG_15230
FFUJ_02126	FOXG_15229
FFUJ_02127	FOXG_15228
FFUJ_02128	FOXG_15227
FFUJ_02132	FOXG_15226
FFUJ_02133	FOXG_15225
FFUJ_02134	FOXG_15223
FFUJ_02135	FOXG_15222
FFUJ_02136	FOXG_15221	K18102	GAAB, LGD1; L-galactonate dehydratase
FFUJ_02137	FOXG_15220	K21451	XLNR; xylanolytic transcriptional activator XlnR
FFUJ_02138	FOXG_15219	K02429	fucP; MFS transporter, FHS family, L-fucose permease
FFUJ_02141	FOXG_15218	K01206	FUCA; alpha-L-fucosidase
FFUJ_02142	FOXG_15211
FFUJ_02144	FOXG_10212
FFUJ_02147	FOXG_15210
FFUJ_02148	FOXG_15209
FFUJ_02149	FOXG_15208
FFUJ_02150	FOXG_15204
FFUJ_02152	FOXG_15186
FFUJ_02154	FOXG_15185
FFUJ_02155	FOXG_15184
FFUJ_02156	FOXG_15183
FFUJ_02157	FOXG_15182
FFUJ_02158	FOXG_15181
FFUJ_02159	FOXG_15180
FFUJ_02160	FOXG_15179	K05986	E3.1.30.1; nuclease S1
FFUJ_02161	FOXG_15178
FFUJ_02162	FOXG_15176
FFUJ_02170	FOXG_17420
FFUJ_02181	FOXG_15265	K12349	ASAH2; neutral ceramidase
FFUJ_02182	FOXG_15266
FFUJ_02183	FOXG_15267
FFUJ_02188	FOXG_08877
FFUJ_02189	FOXG_16460
FFUJ_02190	FOXG_15287
FFUJ_02191	FOXG_15286
FFUJ_02192	FOXG_15285	K14338	cypD_E, CYP102A2_3; cytochrome P450 / NADPH-cytochrome P450 reductase
FFUJ_02193	FOXG_15283
FFUJ_02194	FOXG_15282
FFUJ_02195	FOXG_15281
FFUJ_02196	FOXG_17711
FFUJ_02197	FOXG_15280
FFUJ_02198	FOXG_15279
FFUJ_02200	FOXG_15278
FFUJ_02201	FOXG_15277
FFUJ_02202	FOXG_15276
FFUJ_02203	FOXG_15275
FFUJ_02204	FOXG_15274
FFUJ_02205	FOXG_15273
FFUJ_02206	FOXG_15272
FFUJ_02207	FOXG_15271
FFUJ_02208	FOXG_15288
FFUJ_02212	FOXG_15290
FFUJ_02213	FOXG_15291
FFUJ_02214	FOXG_15292
FFUJ_02215	FOXG_15293
FFUJ_02216	FOXG_15294	K03781	katE, CAT, catB, srpA; catalase
FFUJ_02219	FOXG_15296
FFUJ_02220	FOXG_15297
FFUJ_02221	FOXG_15298
FFUJ_02222	FOXG_15299
FFUJ_02223	FOXG_15300
FFUJ_02224	FOXG_15301
FFUJ_02232	FOXG_15305
FFUJ_02233	FOXG_15306
FFUJ_02234	FOXG_12467
FFUJ_02235	FOXG_15308
FFUJ_02236	FOXG_15309
FFUJ_02237	FOXG_15325
FFUJ_02238	FOXG_15310	K00022	HADH; 3-hydroxyacyl-CoA dehydrogenase
FFUJ_02239	FOXG_15311
FFUJ_02240	FOXG_15312
FFUJ_02241	FOXG_15313	K01426	E3.5.1.4, amiE; amidase
FFUJ_02242	FOXG_15314
FFUJ_02243	FOXG_15316
FFUJ_02244	FOXG_15317
FFUJ_02245	FOXG_15318
FFUJ_02246	FOXG_15319
FFUJ_02247	FOXG_15320
FFUJ_02248	FOXG_15321
FFUJ_02249	FOXG_15322
FFUJ_02250	FOXG_15323
FFUJ_02252	FOXG_15327
FFUJ_02254	FOXG_15329
FFUJ_02255	FOXG_15330
FFUJ_02256	FOXG_15331
FFUJ_02257	FOXG_15332
FFUJ_02258	FOXG_15333
FFUJ_02259	FOXG_15334
FFUJ_02265	FOXG_15336
FFUJ_02266	FOXG_15337
FFUJ_02267	FOXG_15338	K01426	E3.5.1.4, amiE; amidase
FFUJ_02268	FOXG_15339
FFUJ_02269	FOXG_15340
FFUJ_02270	FOXG_15341
FFUJ_02271	FOXG_15342	K03787	surE; 5 -nucleotidase
FFUJ_02273	FOXG_15343
FFUJ_02276	FOXG_17497
FFUJ_02278	FOXG_15346
FFUJ_02279	FOXG_15347
FFUJ_02280	FOXG_15348
FFUJ_02281	FOXG_17211
FFUJ_02282	FOXG_15351
FFUJ_02283	FOXG_15352
FFUJ_02284	FOXG_15353
FFUJ_02287	FOXG_15354	K00106	XDH; xanthine dehydrogenase/oxidase
FFUJ_02289	FOXG_15355
FFUJ_02292	FOXG_15356
FFUJ_02293	FOXG_15357
FFUJ_02294	FOXG_15358
FFUJ_02295	FOXG_15359	K07734	paiB; transcriptional regulator
FFUJ_02297	FOXG_15360
FFUJ_02299	FOXG_15361
FFUJ_02301	FOXG_15362
FFUJ_02302	FOXG_15363	K01735	aroB; 3-dehydroquinate synthase
FFUJ_02303	FOXG_15364
FFUJ_02305	FOXG_15365
FFUJ_02306	FOXG_15367
FFUJ_02307	FOXG_15366	K07904	RAB11A; Ras-related protein Rab-11A
FFUJ_02309	FOXG_02547
FFUJ_02313	FOXG_15368
FFUJ_02314	FOXG_15369
FFUJ_02315	FOXG_15370
FFUJ_02316	FOXG_15371
FFUJ_02317	FOXG_15372
FFUJ_02318	FOXG_15373
FFUJ_02322	FOXG_15376
FFUJ_02323	FOXG_15377
FFUJ_02324	FOXG_15378
FFUJ_02325	FOXG_15380
FFUJ_02326	FOXG_15381
FFUJ_02327	FOXG_15382
FFUJ_02328	FOXG_15383	K00894	ETNK, EKI; ethanolamine kinase
FFUJ_02329	FOXG_15384
FFUJ_02331	FOXG_15386
FFUJ_02332	FOXG_15387
FFUJ_02333	FOXG_15388
FFUJ_02334	FOXG_15389
FFUJ_02335	FOXG_15390
FFUJ_02336	FOXG_15391
FFUJ_02337	FOXG_15392
FFUJ_02338	FOXG_15393
FFUJ_02339	FOXG_15395
FFUJ_02340	FOXG_15396
FFUJ_02341	FOXG_15397
FFUJ_02342	FOXG_12977	K00249	ACADM, acd; acyl-CoA dehydrogenase
FFUJ_02344	FOXG_12975
FFUJ_02345	FOXG_12974
FFUJ_02346	FOXG_15398
FFUJ_02348	FOXG_15402
FFUJ_02349	FOXG_15403
FFUJ_02350	FOXG_15404
FFUJ_02351	FOXG_15405	K14674	TGL4; TAG lipase / steryl ester hydrolase / phospholipase A2 / LPA acyltransferase
FFUJ_02352	FOXG_15406
FFUJ_02353	FOXG_15407
FFUJ_02354	FOXG_15408
FFUJ_02355	FOXG_15409
FFUJ_02356	FOXG_15410
FFUJ_02357	FOXG_15411
FFUJ_02359	FOXG_15413
FFUJ_02360	FOXG_15414
FFUJ_02361	FOXG_15415	K01213	E3.2.1.67; galacturan 1,4-alpha-galacturonidase
FFUJ_02362	FOXG_15416	K08737	MSH6; DNA mismatch repair protein MSH6
FFUJ_02363	FOXG_15417
FFUJ_02364	FOXG_15418
FFUJ_02365	FOXG_15419	K02257	COX10; protoheme IX farnesyltransferase
FFUJ_02366	FOXG_15420
FFUJ_02367	FOXG_15421
FFUJ_02369	FOXG_15422	K08900	BCS1; mitochondrial chaperone BCS1
FFUJ_02370	FOXG_15424	K01209	abfA; alpha-N-arabinofuranosidase
FFUJ_02372	FOXG_15423
FFUJ_02373	FOXG_15425
FFUJ_02374	FOXG_15426	K05291	PIGS; phosphatidylinositol glycan, class S
FFUJ_02375	FOXG_15427
FFUJ_02376	FOXG_15428
FFUJ_02377	FOXG_15429
FFUJ_02378	FOXG_15430
FFUJ_02379	FOXG_15431
FFUJ_02380	FOXG_15432
FFUJ_02383	FOXG_15433
FFUJ_02384	FOXG_15434
FFUJ_02385	FOXG_15435
FFUJ_02387	FOXG_15436
FFUJ_02388	FOXG_15437	K17066	MOX; alcohol oxidase
FFUJ_02389	FOXG_15438
FFUJ_02390	FOXG_15439
FFUJ_02391	FOXG_15440
FFUJ_02392	FOXG_15441	K15172	SUPT5H, SPT5; transcription elongation factor SPT5
FFUJ_02393	FOXG_15442	K11805	WDR68, HAN11; WD repeat-containing protein 68
FFUJ_02394	FOXG_15443
FFUJ_02395	FOXG_15444
FFUJ_02396	FOXG_15445	K00873	PK, pyk; pyruvate kinase
FFUJ_02397	FOXG_15446
FFUJ_02398	FOXG_15447
FFUJ_02399	FOXG_15448
FFUJ_02400	FOXG_15449
FFUJ_02401	FOXG_15450	K01537	E3.6.3.8; Ca2+-transporting ATPase
FFUJ_02402	FOXG_15451
FFUJ_02403	FOXG_15452	K05658	ABCB1, CD243; ATP-binding cassette, subfamily B (MDR/TAP), member 1
FFUJ_02406	FOXG_15453
FFUJ_02408	FOXG_15454
FFUJ_02409	FOXG_15455
FFUJ_02410	FOXG_15456
FFUJ_02411	FOXG_15457
FFUJ_02412	FOXG_15459
FFUJ_02413	FOXG_15460
FFUJ_02414	FOXG_15461
FFUJ_02415	FOXG_15462
FFUJ_02416	FOXG_15463	K00387	SUOX; sulfite oxidase
FFUJ_02417	FOXG_15464	K03032	PSMD1, RPN2; 26S proteasome regulatory subunit N2
FFUJ_02418	FOXG_15465
FFUJ_02419	FOXG_15466
FFUJ_02420	FOXG_15467
FFUJ_02421	FOXG_15469	K03458	TC.NCS2; nucleobase:cation symporter-2, NCS2 family
FFUJ_02422	FOXG_15470
FFUJ_02423	FOXG_15471
FFUJ_02424	FOXG_15472
FFUJ_02425	FOXG_15473
FFUJ_02426	FOXG_15474	K01126	E3.1.4.46, glpQ, ugpQ; glycerophosphoryl diester phosphodiesterase
FFUJ_02427	FOXG_15475
FFUJ_02428	FOXG_15477
FFUJ_02429	FOXG_15479
FFUJ_02430	FOXG_15481
FFUJ_02431	FOXG_15482
FFUJ_02432	FOXG_15483	K17866	DPH2; diphthamide biosynthesis protein 2
FFUJ_02433	FOXG_15484
FFUJ_02437	FOXG_01406
FFUJ_02438	FOXG_01407
FFUJ_02440	FOXG_01411
FFUJ_02441	FOXG_01412
FFUJ_02442	FOXG_01413	K02984	RP-S3Ae, RPS3A; small subunit ribosomal protein S3Ae
FFUJ_02443	FOXG_01414
FFUJ_02444	FOXG_01416
FFUJ_02445	FOXG_01417
FFUJ_02446	FOXG_01418	K00761	upp, UPRT; uracil phosphoribosyltransferase
FFUJ_02447	FOXG_01419
FFUJ_02448	FOXG_01420	K07208	RHEB; Ras homolog enriched in brain
FFUJ_02449	FOXG_01421
FFUJ_02450	FOXG_01422	K01519	ITPA; inosine triphosphate pyrophosphatase
FFUJ_02451	FOXG_01423	K18532	AK6, FAP7; adenylate kinase
FFUJ_02452	FOXG_01424	K10357	MYO5; myosin V
FFUJ_02453	FOXG_01425	K00058	serA, PHGDH; D-3-phosphoglycerate dehydrogenase / 2-oxoglutarate reductase
FFUJ_02454	FOXG_01426	K11279	NAP1L1, NRP; nucleosome assembly protein 1-like 1
FFUJ_02455	FOXG_01428	K14951	ATP13A3_4_5; cation-transporting P-type ATPase 13A3/4/5
FFUJ_02457	FOXG_01429	K10578	UBE2J1, NCUBE1, UBC6; ubiquitin-conjugating enzyme E2 J1
FFUJ_02458	FOXG_01431	K15204	TFC3; transcription factor C subunit 3
FFUJ_02459	FOXG_01432	K19219	JMJD7; jumonji domain-containing protein 7
FFUJ_02460	FOXG_01433	K14857	SPB1, FTSJ3; AdoMet-dependent rRNA methyltransferase SPB1
FFUJ_02461	FOXG_01434	K22140	MGM1; dynamin-like GTPase MGM1, mitochondrial
FFUJ_02462	FOXG_01435
FFUJ_02463	FOXG_01436
FFUJ_02464	FOXG_01437
FFUJ_02465	FOXG_01438	K14823	EBP2, EBNA1BP2; rRNA-processing protein EBP2
FFUJ_02466	FOXG_01439
FFUJ_02467	FOXG_01440	K01725	cynS; cyanate lyase
FFUJ_02469	FOXG_01441
FFUJ_02470	FOXG_01442
FFUJ_02471	FOXG_01443
FFUJ_02472	FOXG_01444
FFUJ_02473	FOXG_01445
FFUJ_02474	FOXG_01446
FFUJ_02475	FOXG_01447	K11422	SETD1, SET1; histone-lysine N-methyltransferase SETD1
FFUJ_02476	FOXG_01448
FFUJ_02477	FOXG_01449	K17945	TPM1_2; tropomyosin, fungi type
FFUJ_02478	FOXG_01450	K14851	RRP17, NOL12; ribosomal RNA-processing protein 17
FFUJ_02479	FOXG_01451
FFUJ_02480	FOXG_01452	K15448	TRM112, TRMT112; multifunctional methyltransferase subunit TRM112
FFUJ_02481	FOXG_01453	K03768	PPIB, ppiB; peptidyl-prolyl cis-trans isomerase B (cyclophilin B)
FFUJ_02482	FOXG_01454	K02952	RP-S13, rpsM; small subunit ribosomal protein S13
FFUJ_02483	FOXG_01455	K01273	DPEP; membrane dipeptidase
FFUJ_02484	FOXG_01456	K01866	YARS, tyrS; tyrosyl-tRNA synthetase
FFUJ_02485	FOXG_01457
FFUJ_02486	FOXG_01458
FFUJ_02487	FOXG_01459
FFUJ_02488	FOXG_01460	K12396	AP3D; AP-3 complex subunit delta
FFUJ_02490	FOXG_01461
FFUJ_02491	FOXG_01463	K17053	ABP140; tRNAThr (cytosine32-N3)-methyltransferase
FFUJ_02492	FOXG_01464
FFUJ_02493	FOXG_01465
FFUJ_02494	FOXG_01466
FFUJ_02495	FOXG_01467
FFUJ_02496	FOXG_01468	K02202	CDK7; cyclin-dependent kinase 7
FFUJ_02497	FOXG_01469	K15071	RCY1, POF6; recyclin-1
FFUJ_02498	FOXG_01470	K00928	lysC; aspartate kinase
FFUJ_02499	FOXG_01471	K09175	RFXX; regulatory factor X, other
FFUJ_02500	FOXG_01472	K17279	REEP5_6; receptor expression-enhancing protein 5/6
FFUJ_02501	FOXG_01473	K08284	MID1; calcium channel MID1
FFUJ_02502	FOXG_01475
FFUJ_02503	FOXG_01476
FFUJ_02504	FOXG_01477
FFUJ_02505	FOXG_01478
FFUJ_02506	FOXG_01479	K15710	SHPRH; E3 ubiquitin-protein ligase SHPRH
FFUJ_02507	FOXG_01480
FFUJ_02508	FOXG_01481
[truncated: 9,920 more rows]
