# Supplementary material for: Comparative transcriptomic analysis unveils interactions between the regulatory CarS protein and light response in Fusarium
Source: BMC Genomics. 2019 Jan 21;20:67. doi: 10.1186/s12864-019-5430-x (PMC6340186; doi:10.1186/s12864-019-5430-x)
Supplement: Supplementary file 7 — Table S6. Orthologous genes activated by light and carS mutation in F. fujikuroi and F. oxysporum. (XLSX 38 kb) [file 12864_2019_5430_MOESM7_ESM.xlsx]

## Sheet: Hoja1
Table S6. Orthologous genes activated by light and by the carS mutation in F. fujikuroi and F. oxysporum
			Fold change
Gene codes		F. fujikuroi		F. oxysporum
F. fujikuroi	F. oxysporum	Light	carS	Light	carS	Formerly investigated gene in F. fujikuroi	Annotation in F. fujikuroi genome (NCBI protein database)	PFAM domains KO description
FFUJ_09119	FOXG_08913	452.54	235.89	33.82	8.43		related to flavin-containing amine oxidasedehydrogenase	NAD_binding_8|Pyr_redox|DUF3452
FFUJ_08272	FOXG_12863	353.97	27.13	34.41	4.97			DUF3140|KIND
FFUJ_11804	FOXG_12142	296.84	417	161.53	119.29	Rhodopsin (carO)	related to HSP30 heat shock protein Yro1p	Bac_rhodopsin
FFUJ_09320	FOXG_11750	291.39	125.48	329.5	158.54		related to Rds1 protein	Ferritin_2
FFUJ_10896	FOXG_09962	124.54	172.06	27.82	39.88		related to 2,5-diketo-D-gluconic acid reductase	Aldo_ket_red|Rhabdo_M1|Dev_Cell_Death
FFUJ_13896	FOXG_04476	119.11	216.84	24.86	10.94		related to TGF beta induced protein ig-h3 precursor	Fasciclin|Fasciclin
FFUJ_05402	FOXG_15803	102.97	44.96	11	3.67
FFUJ_11801	FOXG_12145	96.66	114.72	70.4	33.68	Beta-carotene dioxygenase (carX)	related to lignostilbene alphabeta-dioxygenase I	RPE65|PPI_Ypi1
FFUJ_09337	FOXG_11729	83.35	170.01	34.93	7.57
FFUJ_11803	FOXG_12143	78.29	160.76	165.6	193.47	Phytoene desaturase (carB)	probable phytoene dehydrogenase AL-1 (carotenoid biosynthesis protein al-1)	Amino_oxidase|Amino_oxidase AL1; phytoene desaturase (3,4-didehydrolycopene-forming)
FFUJ_11802	FOXG_12144	70.49	208.85	167.54	158.96	Phytoene synthase/carotene cyclase (carRA)	probable geranylgeranyl-diphosphate geranylgeranyltransferase (AL-2)	SQS_PSY AL2; 15-cis-phytoene synthase / lycopene beta-cyclase
FFUJ_06628	FOXG_02731	61.03	259.93	40.56	38.62		related to NAD(P)H-dependent oxidoreductase	adh_short|DUF4696
FFUJ_05732	FOXG_03570	57.4	12.61	63.63	3	DASH cryptochrome (cryD)	related to deoxyribodipyrimidine photo-lyase	DNA_photolyase|FAD_binding_7 phrB; deoxyribodipyrimidine photo-lyase
FFUJ_11472*	FOXG_16837*	54.77	365.17	12.07	5.23		probable catalase isozyme P	Oxidored_molyb|Mo-co_dimer|Catalase|Catalase|Catalase-rel katE, CAT, catB, srpA; catalase
FFUJ_01088	FOXG_00472	45.59	23.03	14.69	8.77		related to short-chain alcohol dehydrogenase	adh_short_C2
FFUJ_09378	FOXG_11715	40.1	71.52	15.76	6.89			DUF1772
FFUJ_10692	FOXG_09735	34.82	98.2	73.3	17.43		related to NADH oxidase	Oxidored_FMN|YadA_stalk
FFUJ_10705	FOXG_09754	34.71	90.68	7.24	3.99
FFUJ_10466	FOXG_16644	33.71	36.7	5.48	5.11		related to auxin efflux carrier superfamily	Mem_trans|Serpulina_VSP|Mem_trans
FFUJ_08014	FOXG_10652	32.85	21.31	23.04	6.83		related to formaldehyde dehydrogenase	ADH_N|ADH_zinc_N
FFUJ_05524	FOXG_15721	32.54	10.3	30.85	9.07
FFUJ_11615	FOXG_12347	29.89	23.34	8.72	4.93
FFUJ_01785	FOXG_11130	29.4	24.03	17.02	6.61
FFUJ_05934	FOXG_03376	29.17	30.49	17.64	5.2			DUF465
FFUJ_03408	FOXG_02358	28.63	78.84	30.87	32.22		probable gibberellin biosynthesis-related	Hydrolase_4|Hydrolase_4
FFUJ_06163*	FOXG_03150*	27.68	18.6	15.81	4.64			Cas_Csy4|HhH-GPD
FFUJ_04061	FOXG_05896	27.37	25.76	4.96	3.36		related to 2-polyprenyl-6-methoxyphenol hydroxylase and related FAD-dependent oxidoreductases	FAD_binding_3
FFUJ_14546	FOXG_03802	24.64	3.08	65.67	33.31			GFA
FFUJ_00295	FOXG_01269	24.6	6.7	43.43	5.83		CON-10 conidation-specific protein CON-10	KGG|KGG|KGG
FFUJ_05515	FOXG_15712	21.26	16.66	12.73	6.76		probable ATP-binding multidrug cassette transport protein	GET2|ABC_trans_N|ABC_tran|Pantoate_ligase|ABC2_membrane|PDR_CDR|ABC_tran|ABC2_membrane|PDR_CDR
FFUJ_09310	FOXG_11766	19.73	15.07	10.88	3.36		related to NmrA-like family protein	NmrA
FFUJ_04508	FOXG_06342	13.04	8.38	13.19	5.67		probable blue-light-inducible Bli-3 protein	Pyrid_ox_like|DNA_pol3_alpha
FFUJ_06207	FOXG_03104	11.82	12.89	2.7	3.07		related to D-arabinono-1,4-lactone oxidase	FAD_binding_4|ALO ALO; D-arabinono-1,4-lactone oxidase
FFUJ_06907	FOXG_04881	11.8	7.52	3.61	2.75		related to dehydroshikimate dehydratase	AP_endonuc_2
FFUJ_07962	FOXG_10608	11.76	35.1	22.22	12.12	Torulene dioxygenase (carX)	related to beta-carotene 15,15`-dioxygenase	RPE65 carT, CAO-2; torulene dioxygenase
FFUJ_00275	FOXG_01256	11.68	8.35	4.78	2.81		related to DUF636 domain protein	GFA
FFUJ_14904	FOXG_11714	11.1	21.63	4.21	5.8		related to serum paraoxonase/arylesterase family protein	Arylesterase
FFUJ_03267	FOXG_02219	9.37	20.9	5.95	4.62		related to DUF1295 domain protein	DUF1295
FFUJ_11045	FOXG_10088	9.3	14.85	4.78	4.44		related to phospholipase A2, cytosolic	PLA2_B|PLA2_B PLA2G4, CPLA2; cytosolic phospholipase A2
FFUJ_03105	FOXG_02060	9.05	17.01	9.94	8.49		related to deoxyribodipyrimidine photo-lyase PHR	DNA_photolyase|FAD_binding_7 CRY; cryptochrome
FFUJ_07759	FOXG_10393	8.8	10.6	2.59	2.4		related to isoflavone reductase family protein	NmrA
FFUJ_03452	FOXG_02406	8.01	3.18	14.16	5.9		related to xylulose-5-phosphate/fructose-6-phosphate phosphoketolase	XFP_N|XFP|XFP_C xfp, xpk; xylulose-5-phosphate/fructose-6-phosphate phosphoketolase
FFUJ_01296	FOXG_00282	7.99	7.65	4.32	2.39		related to glycosyl hydrolase, family 15	Glyco_hydro_15
FFUJ_07032	FOXG_04984	7.59	3.15	10.64	2.33
FFUJ_07352*	FOXG_05311*	7.56	11.94	2.96	2.89	geranylgeranyl diphosphate synthase (ggs1)	probable farnesyltranstransferase (al-3)	polyprenyl_synt GGPS1; geranylgeranyl diphosphate synthase, type III
FFUJ_08327	FOXG_12807	7.25	10.08	13.97	5.85			DUF4072|UBA2_C
FFUJ_11846*	FOXG_12107*	7.14	5.03	8.17	3		related to thioredoxin	Thioredoxin trxA; thioredoxin 1
FFUJ_05514	FOXG_15711	7.12	2.01	4.35	3.33
FFUJ_10900	FOXG_09966	6.93	10.78	7.01	6.87		related to nonribosomal peptide synthetase MxcG	AMP-binding|PP-binding|NAD_binding_4
FFUJ_05190	FOXG_08749	6.87	6.32	3.51	2.22
FFUJ_13161*	FOXG_07672*	6.56	31.83	28.57	61.01		related to YER185w, Rta1p	RTA1
FFUJ_10890	FOXG_09957	6.52	8.46	7.09	4.57		related to chitinase	zf-C2HC5|Ecl1|DUF2256|Zn_ribbon_2
FFUJ_08282	FOXG_12850	6.51	4.88	4.11	2.37
FFUJ_01212	FOXG_00361	6.13	3.67	6.99	3.51		related to benzodiazepine receptor, peripheral-type	TspO_MBR TSPO, BZRP; benzodiazapine receptor
FFUJ_06571*	FOXG_02789*	5.7	14.39	14.55	25.96		related to 5-methylcytosine G/T mismatch-specific DNA glycosylase	HhH-GPD
FFUJ_00756	FOXG_00906	5.6	22.68	4.16	2.44		related to UDP-glucuronosyltransferase 2C1 microsomal	Glyco_trans_4_4|UDPGT
FFUJ_14513*	FOXG_03770*	5.46	4.76	4.09	2.1		related to nitrate reductase	Oxidored_molyb|Mo-co_dimer|Cyt-b5|FAD_binding_6|NAD_binding_1 NR; nitrate reductase (NAD(P)H)
FFUJ_00322	FOXG_01229	5.31	8.11	4.43	2.74		related to ketoreductases	adh_short|Wax2_C
FFUJ_08747	FOXG_09276	5.29	7.76	5.69	2.48		related to PET8 protein, member of the mitochondrial carrier (MCF) family	Mito_carr|Mito_carr|Mito_carr
FFUJ_04367	FOXG_06197	5.11	7.11	6.02	2.51		related to M.capricolum transcription repressor	SelR msrB; peptide-methionine (R)-S-oxide reductase
FFUJ_05866	FOXG_03444	4.72	9.89	7.62	2.39		related to stilbene synthase 2	Chal_sti_synt_N|Chal_sti_synt_C csyA; fungal type III polyketide synthase
FFUJ_10756	FOXG_09803	4.61	4.5	3.07	3.19
FFUJ_03411	FOXG_02361	4.2	10.3	54.01	5.31			Fasciclin|Fasciclin
FFUJ_08013	FOXG_10653	4.02	7.14	15.17	5.17		related to putidaredoxin reductase	Rieske|Pyr_redox_2|Reductase_C
FFUJ_13183	FOXG_07696	3.52	6.78	12.58	5.07		related to CYTOCHROME B561	Cytochrom_B561|DUF2306
FFUJ_10747	FOXG_09796	3.5	2.87	7.7	2.95		probable iron-dependent peroxidase	Dyp_perox K07223; putative iron-dependent peroxidase
FFUJ_03410	FOXG_02360	3.32	6.23	44.15	13.07		related to cercosporin resistance protein	Zn_clus
							(uncharacterized proteins are not indicated)
